# Supplementary material for: Evidence for direct and sleep‐moderated relationships between aquaporin‐4 genetic variants and Alzheimer's disease phenotypes
Source: Alzheimers Dement. 2026 May 29;22(6):e71516. doi: 10.1002/alz.71516 (PMC13239059; doi:10.1002/alz.71516)
Supplement: Supplementary file 1 — Supporting Information [file ALZ-22-e71516-s003.xlsx]

## Sheet: Supplementary Table 1
Supplementary Table 1: Cognitive testing batteries
Cognitive Domain	Tests	Reference
Episodic recall	CVLT-II Long Delay Free Recall	[41-43]
	Logical Memory 2
	Rey Complex Figure Long Delay Free Recall
Recognition	CVLT-II ‘d prime’	[41, 42]
	Rey Complex Figure recognition
Executive function	Letter Fluency	[44]
	Category switching components of the Controlled Oral Word Association Test
Language	Boston Naming Test	[44, 45]
	Category Fluency
Attention and processing speed	Digit Symbol-Coding	[46]
	Digit Span
AIBL PACC	MMSE	[27, 41, 43, 46, 47]
	Digit Symbol-Coding
	CVLT-II Long Delay Free Recall
	Logical Memory II
Abbreviations: CVLT, Californian Verbal Learning Test – Second edition; MMSE. Mini-Mental State Examination; PACC, Preclinical Alzheimer’s Cognitive Composite.

## Sheet: Supplementary Table 2
Supplementary Table 2: Investigated AQP4 genetic variants
SNP	ForgeDB Score	RegulomeDB Rank	RegulomeDB Score	SNP Consequence
rs11661081	2	7	0.18	Downstream Variant
rs12968026	9	1d	0.77	Intron Variant
rs151245	8	1f	0.55	Upstream Variant
rs151246	9	1f	0.55	Upstream Variant
rs162003	6	5	0.13	Upstream Variant
rs162007	10	1f	0.55	Intron Variant
rs2339214	7	1f	0.55	Upstream Variant
rs3875089	8	1f	0.55	Intron Variant
rs491148	7	1f	0.55	Upstream Variant
rs68006382	3	7	0.18	Intron Variant
rs71353406	7	1f	0.55	Intron Variant
rs7240333	6	7	0.18	3' UTR Variant
rs9951307	2	5	0.51	Downstream Variant
AQP4 single nucleotide polymorphisms (SNPs) investigated in the current study. ForgeDB scores represent the likelihood that the SNP is involved in regulatory functions as based on the ForgeDB scoring matrix (0 = unlikely; 10 = most likely). Similarly, the RegulomeDB rank (closer to 1a = most evidence to be regulatory) and score (0 = unlikely; 1 = most likely) represent how likely the SNP is to be…

## Sheet: Supplementary Table 3
Supplementary Table 3: Linear mixed effect model results of sleep trait changes over time
	Associaton with time				Distribution of slopes calculated
Sleep Measure	β	SE	t value	p value	Mean	SD
PSQI Total	-0.0208461	0.0378444	-0.550836	0.582537	-0.0206658	0.0298191
Latency Minutes	-0.23449	0.194608	-1.20493	0.228744	-0.234088	0.262742
Duration Hours	0.0149779	0.0135843	1.10259	0.271796	0.0148943	0.0363358
Sleep Disturbances	-0.0583733	0.0496813	-1.17495	0.241744	-0.0582982	0.0528654
Sleep Efficiency	0.0267341	0.161595	0.165439	0.868802	0.0260182	0.337467
To determine if individuals sleep measure scores changed over time linear mixed effect models were utilised (Sleep ~ Time + (1+Time|Participant). No significant association between time and sleep measures were seen.

## Sheet: Supplementary Table 4
Supplementary Table 4: Timepoint correlations of sleep measures.
Sleep Measure	Comparison	N	Correlation
PSQI Total	1 vs 2	221	0.715
PSQI Total	1 vs 3	90	0.739
PSQI Total	1 vs 4	30	0.777
PSQI Total	1 vs 5	7	0.861
Latency Minutes	1 vs 2	221	0.739
Latency Minutes	1 vs 3	90	0.673
Latency Minutes	1 vs 4	30	0.693
Latency Minutes	1 vs 5	7	0.908
Duration Hours	1 vs 2	221	0.676
Duration Hours	1 vs 3	90	0.713
Duration Hours	1 vs 4	30	0.609
Duration Hours	1 vs 5	7	0.774
Sleep Disturbances	1 vs 2	221	0.505
Sleep Disturbances	1 vs 3	90	0.604
Sleep Disturbances	1 vs 4	30	0.786
Sleep Disturbances	1 vs 5	7	0.636
Sleep Efficiency	1 vs 2	221	0.578
Sleep Efficiency	1 vs 3	90	0.75
Sleep Efficiency	1 vs 4	30	0.239
Sleep Efficiency	1 vs 5	7	0.955
Rank-order stability of sleep measures was assessed using Spearman correlations between repeated assessments. Collection refers to the AIBL time point at which the sleep data was collected. The n columns refer to how many participants had data for the preceding analysis.

## Sheet: Supplementary Table 5
Supplementary Table 5. Baseline participant demographic and phenotypic characteristics by sub-cohort
	Genetic and Sleep Data	Brain Aβ data	Cog Data	Brain MRI Data	Brain Aβ Data	Cog Data	Brain MRI Data
		Cross-sectional Data Available			Longitudinal Data Available
n	351	351	328	277	317	302	108
Age mean (SD)	74.68 (6.96)	74.68 (6.96)	74.65 (6.94)	74.52 (7.11)	74.31 (6.95)	74.89 (7.06)	75.17 (6.24)
Sex
Male	194 (55.3%)	194 (55.3%)	181 (55.2%)	160 (57.8%)	177 (55.8%)	166 (55%)	61 (56.5%)
Female	157 (44.7%)	157 (44.7%)	147 (44.8%)	117 (42.2%)	140 (44.2%)	136 (45%)	47 (43.5%)
APOE genotype
ε4-	235 (67%)	235 (67%)	220 (67.1%)	182 (65.7%)	218 (68.8%)	207 (68.5%)	73 (67.6%)
ε4+	116 (33%)	116 (33%)	108 (32.9%)	95 (34.3%)	99 (31.2%)	95 (31.5%)	35 (32.4%)
BMI mean (SD)	26.44 (4.27)	26.44 (4.27)	26.49 (4.29)	26.4 (4.32)	26.53 (4.39)	26.46 (4.24)	26.78 (4.21)
GDS mean (SD)	1.28 (1.27)	1.28 (1.27)	1.26 (1.27)	1.21 (1.21)	1.28 (1.27)	1.26 (1.27)	1.28 (1.29)
CVD mean (SD)	0.44 (0.53)	0.44 (0.53)	0.44 (0.53)	0.41 (0.51)	0.44 (0.53)	0.44 (0.53)	0.43 (0.48)
APOE genotype
ε2/ε2	2 (0.6%)	2 (0.6%)	2 (0.6%)	1 (0.4%)	2 (0.6%)	2 (0.7%)	0 (0%)
ε2/ε3	51 (14.5%)	51 (14.5%)	50 (15.2%)	42 (15.2%)	49 (15.5%)	46 (15.2%)	18 (16.7%)
ε3/ε3	182 (51.9%)	182 (51.9%)	168 (51.2%)	139 (50.2%)	167 (52.7%)	159 (52.6%)	55 (50.9%)
ε4/ε2	11 (3.1%)	11 (3.1%)	11 (3.4%)	10 (3.6%)	11 (3.5%)	10 (3.3%)	2 (1.9%)
ε4/ε3	92 (26.2%)	92 (26.2%)	85 (25.9%)	74 (26.7%)	77 (24.3%)	74 (24.5%)	31 (28.7%)
ε4/ε4	13 (3.7%)	13 (3.7%)	12 (3.7%)	11 (4%)	11 (3.5%)	11 (3.6%)	2 (1.9%)
PSQI Sleep Measures
Sleep Duration (hrs) mean (SD)	6.97 (1.11)	6.97 (1.11)	6.94 (1.07)	6.99 (1.13)	6.95 (1.11)	6.94 (1.11)	7.06 (1.21)
Sleep Latency (mins) mean (SD)	19.54 (16.75)	19.54 (16.75)	19.61 (16.82)	19.85 (17.61)	19.62 (17.07)	19.72 (17.24)	21.32 (19.04)
Sleep Efficiency (%) mean (SD)	81.21 (12.39)	81.21 (12.39)	80.94 (12.43)	81.58 (13.07)	81.05 (12.59)	80.94 (12.59)	81.3 (13.01)
Sleep Disturbances (n) mean (SD)	8.92 (3.79)	8.92 (3.79)	8.89 (3.83)	8.78 (3.79)	8.93 (3.77)	8.81 (3.79)	8.66 (3.97)
Global PSQI mean (SD)	6.2 (3.25)	6.2 (3.25)	6.25 (3.27)	6.11 (3.25)	6.29 (3.21)	6.28 (3.33)	6.29 (3.57)
AD-Related Phenotypes
Centiloid mean (SD)	26.47 (37.03)	26.47 (37.03)	26.26 (37.02)	28.41 (39.19)	22.44 (35.01)	26.5 (36.96)	24.44 (34.15)
Cognitive Measures
PACC mean (SD)			0.04 (0.72)			0.08 (0.68)
Attention and Processing Speed mean (SD)			-0.09 (0.78)			-0.07 (0.78)
Episodic Recall mean (SD)			0.13 (0.81)			0.17 (0.78)
Executive Function mean (SD)			0.07 (0.82)			0.08 (0.82)
Language mean (SD)			0.04 (0.78)			0.05 (0.77)
Recognition mean (SD)			0.05 (0.73)			0.07 (0.72)
Brain Volume Measures
Hippocampal Volume mean (SD)				5.83 (0.55)			5.8 (0.51)
Grey Matter Volume mean (SD)				459.11 (19.46)			457.77 (17.25)
White Matter Volume mean (SD)				385.8 (22.92)			381.82 (21.19)
Ventricular Volume mean (SD)				37.17 (16.68)			40.39 (18.53)
Summary statistics for participant demographics at current study baseline. To increase sample sizes for each outcome variable participants were sub-clustered depending on available outcome data. Abbreviations: Aβ, amyloid-beta; APOE, Apolipoprotein E; BMI, body mass index; Cog, cognition; CVD, cardiovascular disease; GDS, Geriatric Depression Scale; MRI, magnetic resonance imaging; PACC, Preclini…

## Sheet: Supplementary Table 6
Supplementary Table 6. Comparison of participants included vs. excluded from longitudinal analyses
	Amyloid beta sub-cohorts			Cognition sub-cohorts			Brain volume sub-cohorts
Variable	Retained (n=317)	Excluded (n=34)	P	Retained (n=302)	Excluded (n=49)	P	Retained (n=108)	Excluded (n=243)	P
Age	74.31 (6.95)	78.1 (6.13)	0.00154	74.89 (7.06)	73.39 (6.23)	0.13	75.17 (6.24)	74.46 (7.26)	0.346
Sex	Female: 177 (55.8%); Male: 140 (44.2%)	Female: 17 (50%); Male: 17 (50%)	0.639	Female: 166 (55%); Male: 136 (45%)	Female: 28 (57.1%); Male: 21 (42.9%)	0.897	Female: 61 (56.5%); Male: 47 (43.5%)	Female: 133 (54.7%); Male: 110 (45.3%)	0.851
APOE	0: 218 (68.8%); 1: 99 (31.2%)	0: 17 (50%); 1: 17 (50%)	0.0435	0: 207 (68.5%); 1: 95 (31.5%)	0: 28 (57.1%); 1: 21 (42.9%)	0.159	0: 73 (67.6%); 1: 35 (32.4%)	0: 162 (66.7%); 1: 81 (33.3%)	0.962
APOE genotype	E2/E2: 2 (0.6%); E3/E2: 49 (15.5%); E3/E3: 167 (52.7%); E4/E2: 11 (3.5%); E4/E3: 77 (24.3%); E4/E4: 11 (3.5%)	E2/E2: 0 (0%); E3/E2: 2 (5.9%); E3/E3: 15 (44.1%); E4/E2: 0 (0%); E4/E3: 15 (44.1%); E4/E4: 2 (5.9%)	0.119	E2/E2: 2 (0.7%); E3/E2: 46 (15.2%); E3/E3: 159 (52.6%); E4/E2: 10 (3.3%); E4/E3: 74 (24.5%); E4/E4: 11 (3.6%)	E2/E2: 0 (0%); E3/E2: 5 (10.2%); E3/E3: 23 (46.9%); E4/E2: 1 (2%); E4/E3: 18 (36.7%); E4/E4: 2 (4.1%)	0.584	E3/E2: 18 (16.7%); E3/E3: 55 (50.9%); E4/E2: 2 (1.9%); E4/E3: 31 (28.7%); E4/E4: 2 (1.9%); E2/E2: 0 (0%)	E3/E2: 33 (13.6%); E3/E3: 127 (52.3%); E4/E2: 9 (3.7%); E4/E3: 61 (25.1%); E4/E4: 11 (4.5%); E2/E2: 2 (0.8%)	0.645
BMI	26.53 (4.39)	25.57 (2.89)	0.0884	26.46 (4.24)	26.32 (4.53)	0.845	26.78 (4.21)	26.28 (4.3)	0.312
GDS	1.28 (1.27)	1.33 (1.3)	0.819	1.26 (1.27)	1.44 (1.31)	0.355	1.28 (1.29)	1.28 (1.27)	0.969
CVD Risk	0.44 (0.53)	0.38 (0.53)	0.523	0.44 (0.53)	0.39 (0.55)	0.531	0.43 (0.48)	0.44 (0.55)	0.82
Baseline Centiloid	22.44 (35.01)	64.03 (34.55)	5.18e-08	26.5 (36.96)	26.28 (37.85)	0.97	24.44 (34.15)	27.37 (38.27)	0.476
rs11661081	C/C: 256 (80.8%); C/A: 60 (18.9%); A/A: 1 (0.3%)	C/C: 30 (88.2%); C/A: 4 (11.8%); A/A: 0 (0%)	0.422	C/C: 247 (81.8%); C/A: 54 (17.9%); A/A: 1 (0.3%)	C/C: 39 (79.6%); C/A: 10 (20.4%); A/A: 0 (0%)	0.734	C/C: 88 (81.5%); C/A: 19 (17.6%); A/A: 1 (0.9%)	C/C: 198 (81.5%); C/A: 45 (18.5%); A/A: 0 (0%)	0.468
rs9951307	A/A: 130 (41%); A/G: 154 (48.6%); G/G: 33 (10.4%)	A/A: 20 (58.8%); A/G: 10 (29.4%); G/G: 4 (11.8%)	0.0905	A/A: 132 (43.7%); A/G: 138 (45.7%); G/G: 32 (10.6%)	A/A: 18 (36.7%); A/G: 26 (53.1%); G/G: 5 (10.2%)	0.614	A/A: 48 (44.4%); A/G: 47 (43.5%); G/G: 13 (12%)	A/A: 102 (42%); A/G: 117 (48.1%); G/G: 24 (9.9%)	0.677
rs7240333	C/C: 258 (81.4%); C/T: 55 (17.4%); T/T: 4 (1.3%)	C/C: 27 (79.4%); C/T: 7 (20.6%); T/T: 0 (0%)	0.761	C/C: 245 (81.1%); C/T: 53 (17.5%); T/T: 4 (1.3%)	C/C: 40 (81.6%); C/T: 9 (18.4%); T/T: 0 (0%)	1	C/C: 87 (80.6%); C/T: 20 (18.5%); T/T: 1 (0.9%)	C/C: 198 (81.5%); C/T: 42 (17.3%); T/T: 3 (1.2%)	0.903
rs68006382	A/A: 219 (69.1%); A/G: 89 (28.1%); G/G: 9 (2.8%)	A/A: 18 (52.9%); A/G: 13 (38.2%); G/G: 3 (8.8%)	0.0608	A/A: 208 (68.9%); A/G: 84 (27.8%); G/G: 10 (3.3%)	A/A: 29 (59.2%); A/G: 18 (36.7%); G/G: 2 (4.1%)	0.35	A/A: 80 (74.1%); A/G: 28 (25.9%); G/G: 0 (0%)	A/A: 157 (64.6%); A/G: 74 (30.5%); G/G: 12 (4.9%)	0.0195
rs71353406	C/C: 165 (52.1%); C/A: 133 (42%); A/A: 19 (6%)	C/C: 16 (47.1%); C/A: 10 (29.4%); A/A: 8 (23.5%)	0.00435	C/C: 156 (51.7%); C/A: 126 (41.7%); A/A: 20 (6.6%)	C/C: 25 (51%); C/A: 17 (34.7%); A/A: 7 (14.3%)	0.157	C/C: 60 (55.6%); C/A: 46 (42.6%); A/A: 2 (1.9%)	C/C: 121 (49.8%); C/A: 97 (39.9%); A/A: 25 (10.3%)	0.0232
rs12968026	T/T: 239 (75.4%); T/C: 72 (22.7%); C/C: 6 (1.9%)	T/T: 22 (64.7%); T/C: 11 (32.4%); C/C: 1 (2.9%)	0.283	T/T: 224 (74.2%); T/C: 72 (23.8%); C/C: 6 (2%)	T/T: 37 (75.5%); T/C: 11 (22.4%); C/C: 1 (2%)	1	T/T: 80 (74.1%); T/C: 28 (25.9%); C/C: 0 (0%)	T/T: 181 (74.5%); T/C: 55 (22.6%); C/C: 7 (2.9%)	0.175
rs3875089	T/T: 223 (70.3%); T/C: 86 (27.1%); C/C: 8 (2.5%)	T/T: 22 (64.7%); T/C: 10 (29.4%); C/C: 2 (5.9%)	0.36	T/T: 210 (69.5%); T/C: 83 (27.5%); C/C: 9 (3%)	T/T: 35 (71.4%); T/C: 13 (26.5%); C/C: 1 (2%)	1	T/T: 73 (67.6%); T/C: 34 (31.5%); C/C: 1 (0.9%)	T/T: 172 (70.8%); T/C: 62 (25.5%); C/C: 9 (3.7%)	0.23
rs162007	G/G: 190 (59.9%); G/A: 115 (36.3%); A/A: 12 (3.8%)	G/G: 24 (70.6%); G/A: 7 (20.6%); A/A: 3 (8.8%)	0.0776	G/G: 180 (59.6%); G/A: 108 (35.8%); A/A: 14 (4.6%)	G/G: 34 (69.4%); G/A: 14 (28.6%); A/A: 1 (2%)	0.468	G/G: 59 (54.6%); G/A: 43 (39.8%); A/A: 6 (5.6%)	G/G: 155 (63.8%); G/A: 79 (32.5%); A/A: 9 (3.7%)	0.224
rs162003	C/C: 264 (83.3%); C/T: 52 (16.4%); T/T: 1 (0.3%)	C/C: 25 (73.5%); C/T: 9 (26.5%); T/T: 0 (0%)	0.237	C/C: 248 (82.1%); C/T: 53 (17.5%); T/T: 1 (0.3%)	C/C: 41 (83.7%); C/T: 8 (16.3%); T/T: 0 (0%)	1	C/C: 88 (81.5%); C/T: 19 (17.6%); T/T: 1 (0.9%)	C/C: 201 (82.7%); C/T: 42 (17.3%); T/T: 0 (0%)	0.462
rs151245	T/T: 113 (35.6%); T/G: 154 (48.6%); G/G: 50 (15.8%)	T/T: 14 (41.2%); T/G: 16 (47.1%); G/G: 4 (11.8%)	0.743	T/T: 113 (37.4%); T/G: 147 (48.7%); G/G: 42 (13.9%)	T/T: 14 (28.6%); T/G: 23 (46.9%); G/G: 12 (24.5%)	0.135	T/T: 31 (28.7%); T/G: 57 (52.8%); G/G: 20 (18.5%)	T/T: 96 (39.5%); T/G: 113 (46.5%); G/G: 34 (14%)	0.134
rs151246	G/G: 195 (61.5%); G/T: 109 (34.4%); T/T: 13 (4.1%)	G/G: 25 (73.5%); G/T: 8 (23.5%); T/T: 1 (2.9%)	0.4	G/G: 196 (64.9%); G/T: 96 (31.8%); T/T: 10 (3.3%)	G/G: 24 (49%); G/T: 21 (42.9%); T/T: 4 (8.2%)	0.0461	G/G: 62 (57.4%); G/T: 40 (37%); T/T: 6 (5.6%)	G/G: 158 (65%); G/T: 77 (31.7%); T/T: 8 (3.3%)	0.293
rs2339214	G/G: 93 (29.3%); G/A: 151 (47.6%); A/A: 73 (23%)	G/G: 11 (32.4%); G/A: 17 (50%); A/A: 6 (17.6%)	0.769	G/G: 83 (27.5%); G/A: 150 (49.7%); A/A: 69 (22.8%)	G/G: 21 (42.9%); G/A: 18 (36.7%); A/A: 10 (20.4%)	0.0842	G/G: 35 (32.4%); G/A: 54 (50%); A/A: 19 (17.6%)	G/G: 69 (28.4%); G/A: 114 (46.9%); A/A: 60 (24.7%)	0.328
rs491148	A/A: 209 (65.9%); A/G: 97 (30.6%); G/G: 11 (3.5%)	A/A: 22 (64.7%); A/G: 10 (29.4%); G/G: 2 (5.9%)	0.669	A/A: 197 (65.2%); A/G: 95 (31.5%); G/G: 10 (3.3%)	A/A: 34 (69.4%); A/G: 12 (24.5%); G/G: 3 (6.1%)	0.387	A/A: 67 (62%); A/G: 37 (34.3%); G/G: 4 (3.7%)	A/A: 164 (67.5%); A/G: 70 (28.8%); G/G: 9 (3.7%)	0.598

## Sheet: Supplementary Table 7
Supplementary Table 7: Associations between AQP4 SNPs and AD-related phenotypes
AD Trait			rsID	Genetic Model	n	Nominal P	FDR P	Co-Efficient [95% CI]
Brain Imaging	Aβ Burden	Cross-Sectional	rs11661081	DOM	351	0.104798	0.302749	-7.696 [-17.004, 1.612]
Brain Imaging	Aβ Burden	Cross-Sectional	rs12968026	DOM	351	0.00605581	0.0896919	11.54 [3.321, 19.758]
Brain Imaging	Aβ Burden	Cross-Sectional	rs151245	DOM	351	0.373884	0.694355	3.428 [-4.144, 10.999]
Brain Imaging	Aβ Burden	Cross-Sectional	rs151246	DOM	351	0.166816	0.412633	-5.269 [-12.749, 2.211]
Brain Imaging	Aβ Burden	Cross-Sectional	rs162003	DOM	351	0.174575	0.412633	-6.562 [-16.048, 2.925]
Brain Imaging	Aβ Burden	Cross-Sectional	rs162007	DOM	351	0.672529	0.786485	-1.596 [-9.016, 5.824]
Brain Imaging	Aβ Burden	Cross-Sectional	rs2339214	DOM	351	0.68601	0.786485	-1.633 [-9.574, 6.307]
Brain Imaging	Aβ Burden	Cross-Sectional	rs3875089	DOM	351	0.0137988	0.0896919	9.848 [2.022, 17.674]
Brain Imaging	Aβ Burden	Cross-Sectional	rs491148	DOM	351	0.0236428	0.12135	8.777 [1.182, 16.371]
Brain Imaging	Aβ Burden	Cross-Sectional	rs68006382	DOM	351	0.449204	0.703107	2.983 [-4.761, 10.727]
Brain Imaging	Aβ Burden	Cross-Sectional	rs71353406	DOM	351	0.459724	0.703107	2.73 [-4.524, 9.983]
Brain Imaging	Aβ Burden	Cross-Sectional	rs7240333	DOM	351	0.320817	0.641635	4.667 [-4.566, 13.901]
Brain Imaging	Aβ Burden	Cross-Sectional	rs9951307	DOM	351	0.0119928	0.0896919	-9.349 [-16.63, -2.069]
Brain Imaging	Aβ Burden	Longitudinal	rs11661081	DOM	317	0.466502	0.866361	-0.246 [-0.908, 0.417]
Brain Imaging	Aβ Burden	Longitudinal	rs12968026	DOM	317	0.716982	0.914795	-0.113 [-0.723, 0.498]
Brain Imaging	Aβ Burden	Longitudinal	rs151245	DOM	317	0.956855	0.985627	-0.015 [-0.566, 0.536]
Brain Imaging	Aβ Burden	Longitudinal	rs151246	DOM	317	0.378336	0.798166	-0.24 [-0.776, 0.296]
Brain Imaging	Aβ Burden	Longitudinal	rs162003	DOM	317	0.706746	0.914795	0.134 [-0.567, 0.835]
Brain Imaging	Aβ Burden	Longitudinal	rs162007	DOM	317	0.534096	0.914795	0.169 [-0.364, 0.702]
Brain Imaging	Aβ Burden	Longitudinal	rs2339214	DOM	317	0.846043	0.985627	0.057 [-0.516, 0.63]
Brain Imaging	Aβ Burden	Longitudinal	rs3875089	DOM	317	0.888403	0.985627	0.041 [-0.534, 0.616]
Brain Imaging	Aβ Burden	Longitudinal	rs491148	DOM	317	0.985627	0.985627	0.005 [-0.551, 0.561]
Brain Imaging	Aβ Burden	Longitudinal	rs68006382	DOM	317	0.0212824	0.553343	0.658 [0.099, 1.218]
Brain Imaging	Aβ Burden	Longitudinal	rs71353406	DOM	317	0.195902	0.798166	0.342 [-0.177, 0.862]
Brain Imaging	Aβ Burden	Longitudinal	rs7240333	DOM	317	0.27944	0.798166	-0.367 [-1.033, 0.299]
Brain Imaging	Aβ Burden	Longitudinal	rs9951307	DOM	317	0.375409	0.798166	-0.241 [-0.774, 0.293]
Brain Imaging	Grey Matter Volume	Cross-Sectional	rs11661081	DOM	277	0.966005	0.970532	-0.109 [-5.162, 4.943]
Brain Imaging	Grey Matter Volume	Cross-Sectional	rs12968026	DOM	277	0.619601	0.970532	-1.194 [-5.924, 3.536]
Brain Imaging	Grey Matter Volume	Cross-Sectional	rs151245	DOM	277	0.750387	0.970532	-0.685 [-4.923, 3.552]
Brain Imaging	Grey Matter Volume	Cross-Sectional	rs151246	DOM	277	0.520148	0.970532	1.384 [-2.848, 5.617]
Brain Imaging	Grey Matter Volume	Cross-Sectional	rs162003	DOM	277	0.0228656	0.594506	6.058 [0.847, 11.269]
Brain Imaging	Grey Matter Volume	Cross-Sectional	rs162007	DOM	277	0.712237	0.970532	0.776 [-3.361, 4.913]
Brain Imaging	Grey Matter Volume	Cross-Sectional	rs2339214	DOM	277	0.583177	0.970532	-1.248 [-5.719, 3.223]
Brain Imaging	Grey Matter Volume	Cross-Sectional	rs3875089	DOM	277	0.179283	0.934695	-3.053 [-7.516, 1.411]
Brain Imaging	Grey Matter Volume	Cross-Sectional	rs491148	DOM	277	0.251649	0.934695	-2.54 [-6.893, 1.813]
Brain Imaging	Grey Matter Volume	Cross-Sectional	rs68006382	DOM	277	0.142378	0.934695	-3.316 [-7.754, 1.121]
Brain Imaging	Grey Matter Volume	Cross-Sectional	rs71353406	DOM	277	0.426247	0.970532	-1.657 [-5.751, 2.437]
Brain Imaging	Grey Matter Volume	Cross-Sectional	rs7240333	DOM	277	0.970532	0.970532	0.099 [-5.19, 5.389]
Brain Imaging	Grey Matter Volume	Cross-Sectional	rs9951307	DOM	277	0.225838	0.934695	2.548 [-1.584, 6.68]
Brain Imaging	Grey Matter Volume	Longitudinal	rs11661081	DOM	108	0.217653	0.669112	0.257 [-0.154, 0.668]
Brain Imaging	Grey Matter Volume	Longitudinal	rs12968026	DOM	108	0.524452	0.899061	-0.119 [-0.488, 0.25]
Brain Imaging	Grey Matter Volume	Longitudinal	rs151245	DOM	108	0.864247	0.92707	-0.03 [-0.381, 0.32]
Brain Imaging	Grey Matter Volume	Longitudinal	rs151246	DOM	108	0.763851	0.92707	0.049 [-0.273, 0.371]
Brain Imaging	Grey Matter Volume	Longitudinal	rs162003	DOM	108	0.179505	0.669112	0.276 [-0.129, 0.681]
Brain Imaging	Grey Matter Volume	Longitudinal	rs162007	DOM	108	0.400556	0.801113	-0.14 [-0.469, 0.189]
Brain Imaging	Grey Matter Volume	Longitudinal	rs2339214	DOM	108	0.675068	0.92707	-0.073 [-0.415, 0.27]
Brain Imaging	Grey Matter Volume	Longitudinal	rs3875089	DOM	108	0.309058	0.752921	-0.176 [-0.517, 0.165]
Brain Imaging	Grey Matter Volume	Longitudinal	rs491148	DOM	108	0.461326	0.851678	-0.123 [-0.454, 0.207]
Brain Imaging	Grey Matter Volume	Longitudinal	rs68006382	DOM	108	0.387853	0.801113	-0.161 [-0.53, 0.207]
Brain Imaging	Grey Matter Volume	Longitudinal	rs71353406	DOM	108	0.100869	0.669112	-0.273 [-0.601, 0.054]
Brain Imaging	Grey Matter Volume	Longitudinal	rs7240333	DOM	108	0.313717	0.752921	-0.209 [-0.617, 0.2]
Brain Imaging	Grey Matter Volume	Longitudinal	rs9951307	DOM	108	0.166695	0.669112	0.226 [-0.096, 0.548]
Brain Imaging	White Matter Volume	Cross-Sectional	rs11661081	DOM	277	0.609695	0.966024	1.696 [-4.838, 8.23]
Brain Imaging	White Matter Volume	Cross-Sectional	rs12968026	DOM	277	0.731303	0.970581	-1.069 [-7.19, 5.053]
Brain Imaging	White Matter Volume	Cross-Sectional	rs151245	DOM	277	0.192411	0.61335	-3.629 [-9.096, 1.838]
Brain Imaging	White Matter Volume	Cross-Sectional	rs151246	DOM	277	0.86815	0.970581	0.463 [-5.017, 5.942]
Brain Imaging	White Matter Volume	Cross-Sectional	rs162003	DOM	277	0.834261	0.970581	-0.724 [-7.531, 6.082]
Brain Imaging	White Matter Volume	Cross-Sectional	rs162007	DOM	277	0.971706	0.971706	-0.097 [-5.451, 5.258]
Brain Imaging	White Matter Volume	Cross-Sectional	rs2339214	DOM	277	0.11113	0.61335	4.677 [-1.084, 10.438]
Brain Imaging	White Matter Volume	Cross-Sectional	rs3875089	DOM	277	0.285818	0.619273	-3.141 [-8.923, 2.641]
Brain Imaging	White Matter Volume	Cross-Sectional	rs491148	DOM	277	0.128214	0.61335	-4.357 [-9.978, 1.265]
Brain Imaging	White Matter Volume	Cross-Sectional	rs68006382	DOM	277	0.697252	0.970581	-1.14 [-6.903, 4.623]
Brain Imaging	White Matter Volume	Cross-Sectional	rs71353406	DOM	277	0.631631	0.966024	1.292 [-4.009, 6.593]
Brain Imaging	White Matter Volume	Cross-Sectional	rs7240333	DOM	277	0.486732	0.903932	2.419 [-4.419, 9.257]
Brain Imaging	White Matter Volume	Cross-Sectional	rs9951307	DOM	277	0.933251	0.970581	0.228 [-5.132, 5.589]
Brain Imaging	White Matter Volume	Longitudinal	rs11661081	DOM	108	0.774096	0.920399	-0.05 [-0.395, 0.295]
Brain Imaging	White Matter Volume	Longitudinal	rs12968026	DOM	108	0.0761279	0.861411	0.275 [-0.029, 0.579]
Brain Imaging	White Matter Volume	Longitudinal	rs151245	DOM	108	0.411832	0.920399	0.121 [-0.171, 0.413]
Brain Imaging	White Matter Volume	Longitudinal	rs151246	DOM	108	0.929953	0.970385	-0.012 [-0.281, 0.257]
Brain Imaging	White Matter Volume	Longitudinal	rs162003	DOM	108	0.398051	0.920399	-0.145 [-0.485, 0.194]
Brain Imaging	White Matter Volume	Longitudinal	rs162007	DOM	108	0.757802	0.920399	-0.043 [-0.321, 0.235]
Brain Imaging	White Matter Volume	Longitudinal	rs2339214	DOM	108	0.488151	0.920399	0.101 [-0.186, 0.388]
Brain Imaging	White Matter Volume	Longitudinal	rs3875089	DOM	108	0.340301	0.920399	0.137 [-0.147, 0.421]
Brain Imaging	White Matter Volume	Longitudinal	rs491148	DOM	108	0.463543	0.920399	0.102 [-0.173, 0.377]
Brain Imaging	White Matter Volume	Longitudinal	rs68006382	DOM	108	0.143568	0.861411	0.226 [-0.078, 0.531]
Brain Imaging	White Matter Volume	Longitudinal	rs71353406	DOM	108	0.842331	0.920399	-0.028 [-0.305, 0.249]
Brain Imaging	White Matter Volume	Longitudinal	rs7240333	DOM	108	0.101695	0.861411	-0.282 [-0.621, 0.057]
Brain Imaging	White Matter Volume	Longitudinal	rs9951307	DOM	108	0.751149	0.920399	0.044 [-0.229, 0.317]
Brain Imaging	Hippocampal Volume	Cross-Sectional	rs11661081	DOM	277	0.407664	0.504727	0.063 [-0.086, 0.212]
Brain Imaging	Hippocampal Volume	Cross-Sectional	rs12968026	DOM	277	0.406669	0.504727	-0.059 [-0.199, 0.081]
Brain Imaging	Hippocampal Volume	Cross-Sectional	rs151245	DOM	277	0.0569578	0.379981	-0.121 [-0.246, 0.004]
Brain Imaging	Hippocampal Volume	Cross-Sectional	rs151246	DOM	277	0.59088	0.622289	-0.034 [-0.159, 0.091]
Brain Imaging	Hippocampal Volume	Cross-Sectional	rs162003	DOM	277	0.121767	0.379981	0.122 [-0.033, 0.277]
Brain Imaging	Hippocampal Volume	Cross-Sectional	rs162007	DOM	277	0.150926	0.379981	0.089 [-0.033, 0.211]
Brain Imaging	Hippocampal Volume	Cross-Sectional	rs2339214	DOM	277	0.193321	0.379981	0.087 [-0.045, 0.219]
Brain Imaging	Hippocampal Volume	Cross-Sectional	rs3875089	DOM	277	0.0804137	0.379981	-0.117 [-0.249, 0.014]
Brain Imaging	Hippocampal Volume	Cross-Sectional	rs491148	DOM	277	0.0330305	0.379981	-0.139 [-0.267, -0.011]
Brain Imaging	Hippocampal Volume	Cross-Sectional	rs68006382	DOM	277	0.393699	0.504727	-0.057 [-0.189, 0.075]
Brain Imaging	Hippocampal Volume	Cross-Sectional	rs71353406	DOM	277	0.0493297	0.379981	-0.121 [-0.241, 0]
Brain Imaging	Hippocampal Volume	Cross-Sectional	rs7240333	DOM	277	0.141679	0.379981	-0.117 [-0.273, 0.039]
Brain Imaging	Hippocampal Volume	Cross-Sectional	rs9951307	DOM	277	0.168813	0.379981	0.086 [-0.037, 0.208]
Brain Imaging	Hippocampal Volume	Longitudinal	rs11661081	DOM	108	0.670094	0.804113	0.002 [-0.008, 0.012]
Brain Imaging	Hippocampal Volume	Longitudinal	rs12968026	DOM	108	0.89002	0.970931	0.001 [-0.008, 0.009]
Brain Imaging	Hippocampal Volume	Longitudinal	rs151245	DOM	108	0.854954	0.970931	-0.001 [-0.009, 0.008]
Brain Imaging	Hippocampal Volume	Longitudinal	rs151246	DOM	108	0.668443	0.804113	0.002 [-0.006, 0.009]
Brain Imaging	Hippocampal Volume	Longitudinal	rs162003	DOM	108	0.120071	0.804113	0.007 [-0.002, 0.017]
Brain Imaging	Hippocampal Volume	Longitudinal	rs162007	DOM	108	0.570932	0.804113	0.002 [-0.006, 0.01]
Brain Imaging	Hippocampal Volume	Longitudinal	rs2339214	DOM	108	0.611565	0.804113	-0.002 [-0.01, 0.006]
Brain Imaging	Hippocampal Volume	Longitudinal	rs3875089	DOM	108	0.367686	0.804113	-0.004 [-0.012, 0.004]
Brain Imaging	Hippocampal Volume	Longitudinal	rs491148	DOM	108	0.472947	0.804113	-0.003 [-0.011, 0.005]
Brain Imaging	Hippocampal Volume	Longitudinal	rs68006382	DOM	108	0.18874	0.804113	-0.006 [-0.014, 0.003]
Brain Imaging	Hippocampal Volume	Longitudinal	rs71353406	DOM	108	0.0766317	0.804113	-0.007 [-0.015, 0.001]
Brain Imaging	Hippocampal Volume	Longitudinal	rs7240333	DOM	108	0.622382	0.804113	-0.002 [-0.012, 0.007]
Brain Imaging	Hippocampal Volume	Longitudinal	rs9951307	DOM	108	0.397455	0.804113	0.003 [-0.004, 0.011]
Brain Imaging	Ventricular Volume	Cross-Sectional	rs11661081	DOM	277	0.0916881	0.264877	-3.893 [-8.421, 0.635]
Brain Imaging	Ventricular Volume	Cross-Sectional	rs12968026	DOM	277	0.253655	0.480518	2.471 [-1.782, 6.724]
Brain Imaging	Ventricular Volume	Cross-Sectional	rs151245	DOM	277	0.678978	0.824289	-0.803 [-4.621, 3.014]
Brain Imaging	Ventricular Volume	Cross-Sectional	rs151246	DOM	277	0.00437516	0.066654	-5.487 [-9.247, -1.728]
Brain Imaging	Ventricular Volume	Cross-Sectional	rs162003	DOM	277	0.765873	0.824289	0.718 [-4.021, 5.457]
Brain Imaging	Ventricular Volume	Cross-Sectional	rs162007	DOM	277	0.79186	0.824289	0.5 [-3.228, 4.228]
Brain Imaging	Ventricular Volume	Cross-Sectional	rs2339214	DOM	277	0.0908985	0.264877	3.455 [-0.554, 7.464]
Brain Imaging	Ventricular Volume	Cross-Sectional	rs3875089	DOM	277	0.23192	0.480518	2.449 [-1.575, 6.473]
Brain Imaging	Ventricular Volume	Cross-Sectional	rs491148	DOM	277	0.0712859	0.264877	3.594 [-0.314, 7.501]
Brain Imaging	Ventricular Volume	Cross-Sectional	rs68006382	DOM	277	0.324141	0.561844	2.01 [-1.996, 6.017]
Brain Imaging	Ventricular Volume	Cross-Sectional	rs71353406	DOM	277	0.00734987	0.066654	4.999 [1.355, 8.644]
Brain Imaging	Ventricular Volume	Cross-Sectional	rs7240333	DOM	277	0.00769084	0.066654	6.415 [1.712, 11.119]
Brain Imaging	Ventricular Volume	Cross-Sectional	rs9951307	DOM	277	0.030279	0.196813	-4.093 [-7.794, -0.393]
Brain Imaging	Ventricular Volume	Longitudinal	rs11661081	DOM	108	0.416415	0.666264	0.155 [-0.222, 0.533]
Brain Imaging	Ventricular Volume	Longitudinal	rs12968026	DOM	108	0.91692	0.973003	-0.017 [-0.349, 0.314]
Brain Imaging	Ventricular Volume	Longitudinal	rs151245	DOM	108	0.209712	0.419424	-0.2 [-0.514, 0.114]
Brain Imaging	Ventricular Volume	Longitudinal	rs151246	DOM	108	0.192652	0.419424	-0.193 [-0.485, 0.099]
Brain Imaging	Ventricular Volume	Longitudinal	rs162003	DOM	108	0.153505	0.419424	-0.266 [-0.632, 0.101]
Brain Imaging	Ventricular Volume	Longitudinal	rs162007	DOM	108	0.973003	0.973003	-0.005 [-0.303, 0.293]
Brain Imaging	Ventricular Volume	Longitudinal	rs2339214	DOM	108	0.0578337	0.393423	0.295 [-0.01, 0.599]
Brain Imaging	Ventricular Volume	Longitudinal	rs3875089	DOM	108	0.932769	0.973003	-0.013 [-0.322, 0.296]
Brain Imaging	Ventricular Volume	Longitudinal	rs491148	DOM	108	0.863921	0.973003	0.026 [-0.274, 0.326]
Brain Imaging	Ventricular Volume	Longitudinal	rs68006382	DOM	108	0.0630272	0.393423	0.31 [-0.017, 0.638]
Brain Imaging	Ventricular Volume	Longitudinal	rs71353406	DOM	108	0.028776	0.393423	0.329 [0.035, 0.624]
Brain Imaging	Ventricular Volume	Longitudinal	rs7240333	DOM	108	0.563277	0.751036	0.109 [-0.265, 0.484]
Brain Imaging	Ventricular Volume	Longitudinal	rs9951307	DOM	108	0.469098	0.703646	-0.108 [-0.404, 0.187]
Cognition	Episodic Recall	Cross-Sectional	rs11661081	DOM	328	0.838843	0.908747	-0.022 [-0.24, 0.195]
Cognition	Episodic Recall	Cross-Sectional	rs12968026	DOM	328	0.218999	0.48392	0.121 [-0.072, 0.314]
Cognition	Episodic Recall	Cross-Sectional	rs151245	DOM	328	0.370772	0.642672	0.081 [-0.097, 0.258]
Cognition	Episodic Recall	Cross-Sectional	rs151246	DOM	328	0.829364	0.908747	-0.019 [-0.196, 0.157]
Cognition	Episodic Recall	Cross-Sectional	rs162003	DOM	328	0.251517	0.503035	0.131 [-0.093, 0.354]
Cognition	Episodic Recall	Cross-Sectional	rs162007	DOM	328	0.0222225	0.467825	0.202 [0.029, 0.374]
Cognition	Episodic Recall	Cross-Sectional	rs2339214	DOM	328	0.214832	0.48392	-0.12 [-0.31, 0.07]
Cognition	Episodic Recall	Cross-Sectional	rs3875089	DOM	328	0.178148	0.48392	0.126 [-0.057, 0.309]
Cognition	Episodic Recall	Cross-Sectional	rs491148	DOM	328	0.157057	0.48392	0.128 [-0.05, 0.306]
Cognition	Episodic Recall	Cross-Sectional	rs68006382	DOM	328	0.107319	0.48392	-0.149 [-0.33, 0.032]
Cognition	Episodic Recall	Cross-Sectional	rs71353406	DOM	328	0.206432	0.48392	-0.109 [-0.279, 0.06]
Cognition	Episodic Recall	Cross-Sectional	rs7240333	DOM	328	0.724359	0.908747	-0.039 [-0.256, 0.178]
Cognition	Episodic Recall	Cross-Sectional	rs9951307	DOM	328	0.121972	0.48392	-0.135 [-0.307, 0.036]
Cognition	Episodic Recall	Longitudinal	rs11661081	DOM	302	0.153686	0.991192	0.01 [-0.004, 0.023]
Cognition	Episodic Recall	Longitudinal	rs12968026	DOM	302	0.445452	0.991192	-0.005 [-0.016, 0.007]
Cognition	Episodic Recall	Longitudinal	rs151245	DOM	302	0.980263	0.991192	0 [-0.01, 0.011]
Cognition	Episodic Recall	Longitudinal	rs151246	DOM	302	0.724705	0.991192	0.002 [-0.009, 0.013]
Cognition	Episodic Recall	Longitudinal	rs162003	DOM	302	0.14463	0.991192	0.01 [-0.003, 0.023]
Cognition	Episodic Recall	Longitudinal	rs162007	DOM	302	0.875782	0.991192	0.001 [-0.01, 0.011]
Cognition	Episodic Recall	Longitudinal	rs2339214	DOM	302	0.991192	0.991192	0 [-0.011, 0.012]
Cognition	Episodic Recall	Longitudinal	rs3875089	DOM	302	0.213644	0.991192	-0.007 [-0.018, 0.004]
Cognition	Episodic Recall	Longitudinal	rs491148	DOM	302	0.360413	0.991192	-0.005 [-0.016, 0.006]
Cognition	Episodic Recall	Longitudinal	rs68006382	DOM	302	0.8104	0.991192	0.001 [-0.01, 0.012]
Cognition	Episodic Recall	Longitudinal	rs71353406	DOM	302	0.683709	0.991192	-0.002 [-0.012, 0.008]
Cognition	Episodic Recall	Longitudinal	rs7240333	DOM	302	0.378585	0.991192	-0.006 [-0.019, 0.007]
Cognition	Episodic Recall	Longitudinal	rs9951307	DOM	302	0.684749	0.991192	0.002 [-0.008, 0.013]
Cognition	Recognition	Cross-Sectional	rs11661081	DOM	328	0.686496	0.875229	0.041 [-0.158, 0.239]
Cognition	Recognition	Cross-Sectional	rs12968026	DOM	328	0.246214	0.793309	0.104 [-0.072, 0.28]
Cognition	Recognition	Cross-Sectional	rs151245	DOM	328	0.724081	0.875229	0.029 [-0.133, 0.191]
Cognition	Recognition	Cross-Sectional	rs151246	DOM	328	0.409784	0.793309	-0.068 [-0.229, 0.094]
Cognition	Recognition	Cross-Sectional	rs162003	DOM	328	0.121008	0.793309	0.161 [-0.043, 0.365]
Cognition	Recognition	Cross-Sectional	rs162007	DOM	328	0.125987	0.793309	0.123 [-0.035, 0.282]
Cognition	Recognition	Cross-Sectional	rs2339214	DOM	328	0.427166	0.793309	-0.07 [-0.244, 0.103]
Cognition	Recognition	Cross-Sectional	rs3875089	DOM	328	0.336297	0.793309	0.082 [-0.085, 0.249]
Cognition	Recognition	Cross-Sectional	rs491148	DOM	328	0.027989	0.727714	0.181 [0.02, 0.343]
Cognition	Recognition	Cross-Sectional	rs68006382	DOM	328	0.72494	0.875229	-0.03 [-0.196, 0.136]
Cognition	Recognition	Cross-Sectional	rs71353406	DOM	328	0.704116	0.875229	-0.03 [-0.185, 0.125]
Cognition	Recognition	Cross-Sectional	rs7240333	DOM	328	0.887371	0.922865	-0.014 [-0.213, 0.184]
Cognition	Recognition	Cross-Sectional	rs9951307	DOM	328	0.767908	0.875229	-0.024 [-0.181, 0.134]
Cognition	Recognition	Longitudinal	rs11661081	DOM	302	0.126915	0.596227	0.006 [-0.002, 0.013]
Cognition	Recognition	Longitudinal	rs12968026	DOM	302	0.142771	0.596227	-0.005 [-0.011, 0.002]
Cognition	Recognition	Longitudinal	rs151245	DOM	302	0.578047	0.910124	0.002 [-0.004, 0.007]
Cognition	Recognition	Longitudinal	rs151246	DOM	302	0.506274	0.910124	0.002 [-0.004, 0.008]
Cognition	Recognition	Longitudinal	rs162003	DOM	302	0.832781	0.910124	-0.001 [-0.008, 0.006]
Cognition	Recognition	Longitudinal	rs162007	DOM	302	0.226192	0.596227	-0.003 [-0.009, 0.002]
Cognition	Recognition	Longitudinal	rs2339214	DOM	302	0.874193	0.910124	0 [-0.006, 0.007]
Cognition	Recognition	Longitudinal	rs3875089	DOM	302	0.082976	0.596227	-0.005 [-0.011, 0.001]
Cognition	Recognition	Longitudinal	rs491148	DOM	302	0.876332	0.910124	0 [-0.006, 0.005]
Cognition	Recognition	Longitudinal	rs68006382	DOM	302	0.211081	0.596227	0.004 [-0.002, 0.01]
Cognition	Recognition	Longitudinal	rs71353406	DOM	302	0.124791	0.596227	0.004 [-0.001, 0.01]
Cognition	Recognition	Longitudinal	rs7240333	DOM	302	0.486458	0.910124	0.002 [-0.004, 0.009]
Cognition	Recognition	Longitudinal	rs9951307	DOM	302	0.450096	0.910124	-0.002 [-0.008, 0.003]
Cognition	Executive Function	Cross-Sectional	rs11661081	DOM	328	0.44939	0.831324	-0.086 [-0.309, 0.137]
Cognition	Executive Function	Cross-Sectional	rs12968026	DOM	328	0.189717	0.831324	-0.133 [-0.331, 0.066]
Cognition	Executive Function	Cross-Sectional	rs151245	DOM	328	0.523044	0.831324	-0.059 [-0.242, 0.123]
Cognition	Executive Function	Cross-Sectional	rs151246	DOM	328	0.409274	0.831324	0.076 [-0.105, 0.258]
Cognition	Executive Function	Cross-Sectional	rs162003	DOM	328	0.534809	0.831324	0.073 [-0.158, 0.303]
Cognition	Executive Function	Cross-Sectional	rs162007	DOM	328	0.315265	0.831324	0.091 [-0.087, 0.27]
Cognition	Executive Function	Cross-Sectional	rs2339214	DOM	328	0.616934	0.831324	-0.05 [-0.246, 0.146]
Cognition	Executive Function	Cross-Sectional	rs3875089	DOM	328	0.351325	0.831324	-0.089 [-0.278, 0.099]
Cognition	Executive Function	Cross-Sectional	rs491148	DOM	328	0.387478	0.831324	-0.081 [-0.264, 0.103]
Cognition	Executive Function	Cross-Sectional	rs68006382	DOM	328	0.212504	0.831324	-0.119 [-0.305, 0.068]
Cognition	Executive Function	Cross-Sectional	rs71353406	DOM	328	0.578134	0.831324	-0.049 [-0.224, 0.125]
Cognition	Executive Function	Cross-Sectional	rs7240333	DOM	328	0.639896	0.831324	0.053 [-0.17, 0.277]
Cognition	Executive Function	Cross-Sectional	rs9951307	DOM	328	0.914136	0.974287	-0.01 [-0.187, 0.167]
Cognition	Executive Function	Longitudinal	rs11661081	DOM	302	0.705377	0.974321	-0.002 [-0.009, 0.006]
Cognition	Executive Function	Longitudinal	rs12968026	DOM	302	0.735483	0.974321	-0.001 [-0.008, 0.006]
Cognition	Executive Function	Longitudinal	rs151245	DOM	302	0.574091	0.974321	0.002 [-0.004, 0.008]
Cognition	Executive Function	Longitudinal	rs151246	DOM	302	0.806212	0.974321	-0.001 [-0.007, 0.006]
Cognition	Executive Function	Longitudinal	rs162003	DOM	302	0.712498	0.974321	-0.001 [-0.009, 0.006]
Cognition	Executive Function	Longitudinal	rs162007	DOM	302	0.915447	0.974321	0 [-0.006, 0.006]
Cognition	Executive Function	Longitudinal	rs2339214	DOM	302	0.507031	0.974321	-0.002 [-0.009, 0.004]
Cognition	Executive Function	Longitudinal	rs3875089	DOM	302	0.532334	0.974321	-0.002 [-0.009, 0.004]
Cognition	Executive Function	Longitudinal	rs491148	DOM	302	0.444636	0.974321	0.002 [-0.004, 0.009]
Cognition	Executive Function	Longitudinal	rs68006382	DOM	302	0.794906	0.974321	-0.001 [-0.007, 0.006]
Cognition	Executive Function	Longitudinal	rs71353406	DOM	302	0.549017	0.974321	-0.002 [-0.008, 0.004]
Cognition	Executive Function	Longitudinal	rs7240333	DOM	302	0.17837	0.974321	-0.005 [-0.013, 0.002]
Cognition	Executive Function	Longitudinal	rs9951307	DOM	302	0.320593	0.974321	0.003 [-0.003, 0.009]
Cognition	Attention and Processing	Cross-Sectional	rs11661081	DOM	328	0.458481	0.894774	0.076 [-0.126, 0.279]
Cognition	Attention and Processing	Cross-Sectional	rs12968026	DOM	328	0.423871	0.894774	-0.073 [-0.253, 0.107]
Cognition	Attention and Processing	Cross-Sectional	rs151245	DOM	328	0.905993	0.981492	-0.01 [-0.175, 0.156]
Cognition	Attention and Processing	Cross-Sectional	rs151246	DOM	328	0.256913	0.844944	0.095 [-0.07, 0.259]
Cognition	Attention and Processing	Cross-Sectional	rs162003	DOM	328	0.475475	0.894774	0.076 [-0.133, 0.285]
Cognition	Attention and Processing	Cross-Sectional	rs162007	DOM	328	0.00485735	0.0825832	0.231 [0.071, 0.391]
Cognition	Attention and Processing	Cross-Sectional	rs2339214	DOM	328	0.808973	0.981492	-0.022 [-0.199, 0.156]
Cognition	Attention and Processing	Cross-Sectional	rs3875089	DOM	328	0.952333	0.984572	-0.005 [-0.176, 0.166]
Cognition	Attention and Processing	Cross-Sectional	rs491148	DOM	328	0.345738	0.894774	-0.08 [-0.246, 0.086]
Cognition	Attention and Processing	Cross-Sectional	rs68006382	DOM	328	0.00764795	0.0825832	-0.229 [-0.397, -0.061]
Cognition	Attention and Processing	Cross-Sectional	rs71353406	DOM	328	0.00952883	0.0825832	-0.208 [-0.365, -0.051]
Cognition	Attention and Processing	Cross-Sectional	rs7240333	DOM	328	0.595284	0.894774	-0.055 [-0.257, 0.148]
Cognition	Attention and Processing	Cross-Sectional	rs9951307	DOM	328	0.517514	0.894774	-0.053 [-0.213, 0.108]
Cognition	Attention and Processing	Longitudinal	rs11661081	DOM	302	0.271037	0.821248	0.004 [-0.003, 0.012]
Cognition	Attention and Processing	Longitudinal	rs12968026	DOM	302	0.563799	0.916174	-0.002 [-0.009, 0.005]
Cognition	Attention and Processing	Longitudinal	rs151245	DOM	302	0.214629	0.821248	0.004 [-0.002, 0.01]
Cognition	Attention and Processing	Longitudinal	rs151246	DOM	302	0.892545	0.984254	0 [-0.007, 0.006]
Cognition	Attention and Processing	Longitudinal	rs162003	DOM	302	0.940787	0.984254	0 [-0.007, 0.008]
Cognition	Attention and Processing	Longitudinal	rs162007	DOM	302	0.265877	0.821248	-0.003 [-0.01, 0.003]
Cognition	Attention and Processing	Longitudinal	rs2339214	DOM	302	0.859505	0.984254	-0.001 [-0.007, 0.006]
Cognition	Attention and Processing	Longitudinal	rs3875089	DOM	302	0.803689	0.984254	0.001 [-0.006, 0.007]
Cognition	Attention and Processing	Longitudinal	rs491148	DOM	302	0.244914	0.821248	0.004 [-0.003, 0.01]
Cognition	Attention and Processing	Longitudinal	rs68006382	DOM	302	0.559309	0.916174	0.002 [-0.005, 0.008]
Cognition	Attention and Processing	Longitudinal	rs71353406	DOM	302	0.867574	0.984254	0.001 [-0.005, 0.007]
Cognition	Attention and Processing	Longitudinal	rs7240333	DOM	302	0.643742	0.984254	-0.002 [-0.009, 0.006]
Cognition	Attention and Processing	Longitudinal	rs9951307	DOM	302	0.409991	0.888315	-0.003 [-0.009, 0.004]
Cognition	Language	Cross-Sectional	rs11661081	DOM	328	0.373759	0.969259	-0.097 [-0.313, 0.118]
Cognition	Language	Cross-Sectional	rs12968026	DOM	328	0.854627	0.969259	-0.018 [-0.21, 0.174]
Cognition	Language	Cross-Sectional	rs151245	DOM	328	0.925324	0.988411	-0.008 [-0.184, 0.168]
Cognition	Language	Cross-Sectional	rs151246	DOM	328	0.994555	0.994555	0.001 [-0.175, 0.176]
Cognition	Language	Cross-Sectional	rs162003	DOM	328	0.139097	0.788358	0.167 [-0.055, 0.389]
Cognition	Language	Cross-Sectional	rs162007	DOM	328	0.175204	0.788358	0.119 [-0.053, 0.291]
Cognition	Language	Cross-Sectional	rs2339214	DOM	328	0.538234	0.969259	-0.059 [-0.248, 0.13]
Cognition	Language	Cross-Sectional	rs3875089	DOM	328	0.714805	0.969259	0.034 [-0.148, 0.216]
Cognition	Language	Cross-Sectional	rs491148	DOM	328	0.777038	0.969259	-0.025 [-0.202, 0.151]
Cognition	Language	Cross-Sectional	rs68006382	DOM	328	0.254784	0.940027	-0.104 [-0.285, 0.076]
Cognition	Language	Cross-Sectional	rs71353406	DOM	328	0.325394	0.940027	-0.084 [-0.253, 0.084]
Cognition	Language	Cross-Sectional	rs7240333	DOM	328	0.43204	0.969259	0.086 [-0.129, 0.301]
Cognition	Language	Cross-Sectional	rs9951307	DOM	328	0.150338	0.788358	-0.125 [-0.295, 0.045]
Cognition	Language	Longitudinal	rs11661081	DOM	302	0.0942269	0.999932	-0.015 [-0.033, 0.003]
Cognition	Language	Longitudinal	rs12968026	DOM	302	0.709543	0.999932	-0.003 [-0.019, 0.013]
Cognition	Language	Longitudinal	rs151245	DOM	302	0.841111	0.999932	-0.001 [-0.016, 0.013]
Cognition	Language	Longitudinal	rs151246	DOM	302	0.609434	0.999932	0.004 [-0.011, 0.018]
Cognition	Language	Longitudinal	rs162003	DOM	302	0.456065	0.999932	0.007 [-0.011, 0.025]
Cognition	Language	Longitudinal	rs162007	DOM	302	0.959781	0.999932	0 [-0.014, 0.014]
Cognition	Language	Longitudinal	rs2339214	DOM	302	0.950603	0.999932	0 [-0.015, 0.016]
Cognition	Language	Longitudinal	rs3875089	DOM	302	0.199893	0.999932	-0.01 [-0.025, 0.005]
Cognition	Language	Longitudinal	rs491148	DOM	302	0.204004	0.999932	-0.009 [-0.024, 0.005]
Cognition	Language	Longitudinal	rs68006382	DOM	302	0.84994	0.999932	0.001 [-0.013, 0.016]
Cognition	Language	Longitudinal	rs71353406	DOM	302	0.817342	0.999932	0.002 [-0.012, 0.015]
Cognition	Language	Longitudinal	rs7240333	DOM	302	0.767927	0.999932	-0.003 [-0.02, 0.015]
Cognition	Language	Longitudinal	rs9951307	DOM	302	0.961473	0.999932	0 [-0.014, 0.014]
Cognition	AIBL-PACC	Cross-Sectional	rs11661081	DOM	328	0.935371	0.980062	0.007 [-0.173, 0.188]
Cognition	AIBL-PACC	Cross-Sectional	rs12968026	DOM	328	0.960101	0.980062	-0.004 [-0.164, 0.156]
Cognition	AIBL-PACC	Cross-Sectional	rs151245	DOM	328	0.545974	0.980062	-0.045 [-0.192, 0.102]
Cognition	AIBL-PACC	Cross-Sectional	rs151246	DOM	328	0.956743	0.980062	-0.004 [-0.151, 0.143]
Cognition	AIBL-PACC	Cross-Sectional	rs162003	DOM	328	0.319989	0.771195	0.094 [-0.092, 0.279]
Cognition	AIBL-PACC	Cross-Sectional	rs162007	DOM	328	0.00191451	0.0497773	0.226 [0.084, 0.368]
Cognition	AIBL-PACC	Cross-Sectional	rs2339214	DOM	328	0.690335	0.980062	-0.032 [-0.19, 0.126]
Cognition	AIBL-PACC	Cross-Sectional	rs3875089	DOM	328	0.71844	0.980062	-0.028 [-0.18, 0.124]
Cognition	AIBL-PACC	Cross-Sectional	rs491148	DOM	328	0.481363	0.962726	-0.053 [-0.201, 0.095]
Cognition	AIBL-PACC	Cross-Sectional	rs68006382	DOM	328	0.0816863	0.698993	-0.133 [-0.283, 0.017]
Cognition	AIBL-PACC	Cross-Sectional	rs71353406	DOM	328	0.100707	0.698993	-0.117 [-0.258, 0.023]
Cognition	AIBL-PACC	Cross-Sectional	rs7240333	DOM	328	0.750308	0.980062	-0.029 [-0.209, 0.151]
Cognition	AIBL-PACC	Cross-Sectional	rs9951307	DOM	328	0.326275	0.771195	-0.071 [-0.214, 0.071]
Cognition	AIBL-PACC	Longitudinal	rs11661081	DOM	302	0.498287	0.783293	0.005 [-0.009, 0.019]
Cognition	AIBL-PACC	Longitudinal	rs12968026	DOM	302	0.771307	0.829406	-0.002 [-0.014, 0.01]
Cognition	AIBL-PACC	Longitudinal	rs151245	DOM	302	0.445257	0.783293	0.004 [-0.007, 0.015]
Cognition	AIBL-PACC	Longitudinal	rs151246	DOM	302	0.269077	0.777334	0.006 [-0.005, 0.018]
Cognition	AIBL-PACC	Longitudinal	rs162003	DOM	302	0.130028	0.777334	0.011 [-0.003, 0.025]
Cognition	AIBL-PACC	Longitudinal	rs162007	DOM	302	0.204253	0.777334	0.007 [-0.004, 0.018]
Cognition	AIBL-PACC	Longitudinal	rs2339214	DOM	302	0.508104	0.783293	-0.004 [-0.016, 0.008]
Cognition	AIBL-PACC	Longitudinal	rs3875089	DOM	302	0.349037	0.783293	-0.006 [-0.017, 0.006]
Cognition	AIBL-PACC	Longitudinal	rs491148	DOM	302	0.500182	0.783293	-0.004 [-0.015, 0.007]
Cognition	AIBL-PACC	Longitudinal	rs68006382	DOM	302	0.795793	0.829406	-0.002 [-0.013, 0.01]
Cognition	AIBL-PACC	Longitudinal	rs71353406	DOM	302	0.127378	0.777334	-0.008 [-0.019, 0.002]
Cognition	AIBL-PACC	Longitudinal	rs7240333	DOM	302	0.0647372	0.777334	-0.013 [-0.026, 0.001]
Cognition	AIBL-PACC	Longitudinal	rs9951307	DOM	302	0.719097	0.829406	-0.002 [-0.013, 0.009]
Brain Imaging	Aβ Burden	Cross-Sectional	rs11661081	REC	351	0.785433	0.81685	9.435 [-58.678, 77.549]
Brain Imaging	Aβ Burden	Cross-Sectional	rs12968026	REC	351	0.0280038	0.12135	28.793 [3.128, 54.459]
Brain Imaging	Aβ Burden	Cross-Sectional	rs151245	REC	351	0.445414	0.703107	3.895 [-6.133, 13.923]
Brain Imaging	Aβ Burden	Cross-Sectional	rs151246	REC	351	0.73155	0.792512	-3.226 [-21.71, 15.257]
Brain Imaging	Aβ Burden	Cross-Sectional	rs162003	REC	351	0.583628	0.786485	-18.944 [-86.863, 48.974]
Brain Imaging	Aβ Burden	Cross-Sectional	rs162007	REC	351	0.631842	0.786485	4.358 [-13.514, 22.229]
Brain Imaging	Aβ Burden	Cross-Sectional	rs2339214	REC	351	0.591865	0.786485	-2.362 [-11.021, 6.296]
Brain Imaging	Aβ Burden	Cross-Sectional	rs3875089	REC	351	0.0127377	0.0896919	27.437 [5.886, 48.988]
Brain Imaging	Aβ Burden	Cross-Sectional	rs491148	REC	351	0.051975	0.19305	18.885 [-0.162, 37.933]
Brain Imaging	Aβ Burden	Cross-Sectional	rs68006382	REC	351	0.870393	0.870393	1.651 [-18.24, 21.543]
Brain Imaging	Aβ Burden	Cross-Sectional	rs71353406	REC	351	0.213279	0.462104	8.579 [-4.953, 22.11]
Brain Imaging	Aβ Burden	Cross-Sectional	rs7240333	REC	351	0.695736	0.786485	-6.817 [-41.075, 27.44]
Brain Imaging	Aβ Burden	Cross-Sectional	rs9951307	REC	351	0.068141	0.221458	-10.918 [-22.654, 0.818]
Brain Imaging	Aβ Burden	Longitudinal	rs11661081	REC	317	0.38899	0.798166	2.042 [-2.615, 6.699]
Brain Imaging	Aβ Burden	Longitudinal	rs12968026	REC	317	0.399083	0.798166	0.823 [-1.095, 2.74]
Brain Imaging	Aβ Burden	Longitudinal	rs151245	REC	317	0.28213	0.798166	-0.391 [-1.105, 0.323]
Brain Imaging	Aβ Burden	Longitudinal	rs151246	REC	317	0.738873	0.914795	-0.222 [-1.532, 1.088]
Brain Imaging	Aβ Burden	Longitudinal	rs162003	REC	317	0.709318	0.914795	-0.881 [-5.529, 3.766]
Brain Imaging	Aβ Burden	Longitudinal	rs162007	REC	317	0.387579	0.798166	-0.598 [-1.959, 0.762]
Brain Imaging	Aβ Burden	Longitudinal	rs2339214	REC	317	0.685034	0.914795	0.127 [-0.49, 0.745]
Brain Imaging	Aβ Burden	Longitudinal	rs3875089	REC	317	0.32042	0.798166	0.842 [-0.823, 2.507]
Brain Imaging	Aβ Burden	Longitudinal	rs491148	REC	317	0.70786	0.914795	0.272 [-1.155, 1.699]
Brain Imaging	Aβ Burden	Longitudinal	rs68006382	REC	317	0.186477	0.798166	1.05 [-0.51, 2.609]
Brain Imaging	Aβ Burden	Longitudinal	rs71353406	REC	317	0.940971	0.985627	-0.041 [-1.135, 1.053]
Brain Imaging	Aβ Burden	Longitudinal	rs7240333	REC	317	0.0631906	0.683774	-2.213 [-4.548, 0.122]
Brain Imaging	Aβ Burden	Longitudinal	rs9951307	REC	317	0.078897	0.683774	-0.766 [-1.621, 0.089]
Brain Imaging	Grey Matter Volume	Cross-Sectional	rs11661081	REC	277	0.880133	0.970532	2.613 [-31.467, 36.693]
Brain Imaging	Grey Matter Volume	Cross-Sectional	rs12968026	REC	277	0.931796	0.970532	-0.664 [-15.924, 14.596]
Brain Imaging	Grey Matter Volume	Cross-Sectional	rs151245	REC	277	0.908253	0.970532	-0.344 [-6.212, 5.524]
Brain Imaging	Grey Matter Volume	Cross-Sectional	rs151246	REC	277	0.641355	0.970532	2.466 [-7.944, 12.875]
Brain Imaging	Grey Matter Volume	Cross-Sectional	rs162003	REC	277	0.882183	0.970532	-2.56 [-36.529, 31.41]
Brain Imaging	Grey Matter Volume	Cross-Sectional	rs162007	REC	277	0.601886	0.970532	2.653 [-7.347, 12.653]
Brain Imaging	Grey Matter Volume	Cross-Sectional	rs2339214	REC	277	0.298491	0.970096	-2.525 [-7.296, 2.247]
Brain Imaging	Grey Matter Volume	Cross-Sectional	rs3875089	REC	277	0.885912	0.970532	0.945 [-12.013, 13.904]
Brain Imaging	Grey Matter Volume	Cross-Sectional	rs491148	REC	277	0.741253	0.970532	-1.925 [-13.394, 9.543]
Brain Imaging	Grey Matter Volume	Cross-Sectional	rs68006382	REC	277	0.819695	0.970532	-1.33 [-12.806, 10.146]
Brain Imaging	Grey Matter Volume	Cross-Sectional	rs71353406	REC	277	0.0682312	0.887005	-7.836 [-16.262, 0.591]
Brain Imaging	Grey Matter Volume	Cross-Sectional	rs7240333	REC	277	0.185133	0.934695	-13.298 [-33.005, 6.409]
Brain Imaging	Grey Matter Volume	Cross-Sectional	rs9951307	REC	277	0.681154	0.970532	1.372 [-5.193, 7.936]
Brain Imaging	Grey Matter Volume	Longitudinal	rs11661081	REC	108	0.786325	0.92707	-0.232 [-1.925, 1.461]
Brain Imaging	Grey Matter Volume	Longitudinal	rs12968026	REC	NA	NA	NA	NA [NA, NA]
Brain Imaging	Grey Matter Volume	Longitudinal	rs151245	REC	108	0.677269	0.92707	-0.087 [-0.502, 0.327]
Brain Imaging	Grey Matter Volume	Longitudinal	rs151246	REC	108	0.141512	0.669112	0.522 [-0.177, 1.221]
Brain Imaging	Grey Matter Volume	Longitudinal	rs162003	REC	108	0.694406	0.92707	0.333 [-1.344, 2.01]
Brain Imaging	Grey Matter Volume	Longitudinal	rs162007	REC	108	0.223037	0.669112	-0.437 [-1.143, 0.27]
Brain Imaging	Grey Matter Volume	Longitudinal	rs2339214	REC	108	0.860956	0.92707	-0.037 [-0.454, 0.38]
Brain Imaging	Grey Matter Volume	Longitudinal	rs3875089	REC	108	0.885492	0.92707	0.122 [-1.549, 1.793]
Brain Imaging	Grey Matter Volume	Longitudinal	rs491148	REC	108	0.0513392	0.616071	-0.828 [-1.661, 0.005]
Brain Imaging	Grey Matter Volume	Longitudinal	rs68006382	REC	NA	NA	NA	NA [NA, NA]
Brain Imaging	Grey Matter Volume	Longitudinal	rs71353406	REC	108	0.926249	0.92707	0.056 [-1.134, 1.246]
Brain Imaging	Grey Matter Volume	Longitudinal	rs7240333	REC	108	0.92707	0.92707	-0.078 [-1.765, 1.609]
Brain Imaging	Grey Matter Volume	Longitudinal	rs9951307	REC	108	0.00316579	0.0759789	0.714 [0.246, 1.183]
Brain Imaging	White Matter Volume	Cross-Sectional	rs11661081	REC	277	0.312699	0.625398	-22.612 [-66.625, 21.401]
Brain Imaging	White Matter Volume	Cross-Sectional	rs12968026	REC	277	0.909207	0.970581	1.145 [-18.599, 20.889]
Brain Imaging	White Matter Volume	Cross-Sectional	rs151245	REC	277	0.146861	0.61335	-5.589 [-13.152, 1.974]
Brain Imaging	White Matter Volume	Cross-Sectional	rs151246	REC	277	0.138729	0.61335	-10.122 [-23.541, 3.298]
Brain Imaging	White Matter Volume	Cross-Sectional	rs162003	REC	277	0.615441	0.966024	-11.222 [-55.155, 32.711]
Brain Imaging	White Matter Volume	Cross-Sectional	rs162007	REC	277	0.276035	0.619273	-7.161 [-20.078, 5.756]
Brain Imaging	White Matter Volume	Cross-Sectional	rs2339214	REC	277	0.215122	0.61335	3.893 [-2.275, 10.061]
Brain Imaging	White Matter Volume	Cross-Sectional	rs3875089	REC	277	0.807158	0.970581	-2.081 [-18.845, 14.684]
Brain Imaging	White Matter Volume	Cross-Sectional	rs491148	REC	277	0.235904	0.61335	-8.932 [-23.735, 5.871]
Brain Imaging	White Matter Volume	Cross-Sectional	rs68006382	REC	277	0.120084	0.61335	11.709 [-3.074, 26.492]
Brain Imaging	White Matter Volume	Cross-Sectional	rs71353406	REC	277	0.171731	0.61335	7.609 [-3.323, 18.54]
Brain Imaging	White Matter Volume	Cross-Sectional	rs7240333	REC	277	0.0504315	0.61335	25.353 [-0.048, 50.754]
Brain Imaging	White Matter Volume	Cross-Sectional	rs9951307	REC	277	0.823725	0.970581	-0.962 [-9.458, 7.533]
Brain Imaging	White Matter Volume	Longitudinal	rs11661081	REC	108	0.545221	0.920399	0.432 [-0.981, 1.846]
Brain Imaging	White Matter Volume	Longitudinal	rs12968026	REC	NA	NA	NA	NA [NA, NA]
Brain Imaging	White Matter Volume	Longitudinal	rs151245	REC	108	0.310883	0.920399	-0.177 [-0.522, 0.168]
Brain Imaging	White Matter Volume	Longitudinal	rs151246	REC	108	0.659455	0.920399	-0.129 [-0.71, 0.452]
Brain Imaging	White Matter Volume	Longitudinal	rs162003	REC	108	0.577997	0.920399	-0.394 [-1.794, 1.006]
Brain Imaging	White Matter Volume	Longitudinal	rs162007	REC	108	0.976327	0.976327	0.009 [-0.582, 0.6]
Brain Imaging	White Matter Volume	Longitudinal	rs2339214	REC	108	0.843699	0.920399	-0.035 [-0.383, 0.313]
Brain Imaging	White Matter Volume	Longitudinal	rs3875089	REC	108	0.639475	0.920399	-0.33 [-1.723, 1.063]
Brain Imaging	White Matter Volume	Longitudinal	rs491148	REC	108	0.229451	0.920399	-0.428 [-1.131, 0.274]
Brain Imaging	White Matter Volume	Longitudinal	rs68006382	REC	NA	NA	NA	NA [NA, NA]
Brain Imaging	White Matter Volume	Longitudinal	rs71353406	REC	108	0.723215	0.920399	-0.176 [-1.162, 0.809]
Brain Imaging	White Matter Volume	Longitudinal	rs7240333	REC	108	0.133775	0.861411	-1.058 [-2.447, 0.331]
Brain Imaging	White Matter Volume	Longitudinal	rs9951307	REC	108	0.843456	0.920399	-0.041 [-0.45, 0.368]
Brain Imaging	Hippocampal Volume	Cross-Sectional	rs11661081	REC	277	0.587502	0.622289	0.278 [-0.73, 1.286]
Brain Imaging	Hippocampal Volume	Cross-Sectional	rs12968026	REC	277	0.105566	0.379981	-0.371 [-0.82, 0.079]
Brain Imaging	Hippocampal Volume	Cross-Sectional	rs151245	REC	277	0.0840262	0.379981	-0.152 [-0.325, 0.021]
Brain Imaging	Hippocampal Volume	Cross-Sectional	rs151246	REC	277	0.949578	0.949578	-0.01 [-0.318, 0.298]
Brain Imaging	Hippocampal Volume	Cross-Sectional	rs162003	REC	277	0.598355	0.622289	-0.269 [-1.274, 0.735]
Brain Imaging	Hippocampal Volume	Cross-Sectional	rs162007	REC	277	0.222059	0.384903	0.184 [-0.112, 0.479]
Brain Imaging	Hippocampal Volume	Cross-Sectional	rs2339214	REC	277	0.204605	0.379981	0.091 [-0.05, 0.232]
Brain Imaging	Hippocampal Volume	Cross-Sectional	rs3875089	REC	277	0.198904	0.379981	-0.25 [-0.632, 0.132]
Brain Imaging	Hippocampal Volume	Cross-Sectional	rs491148	REC	277	0.161714	0.379981	-0.241 [-0.579, 0.097]
Brain Imaging	Hippocampal Volume	Cross-Sectional	rs68006382	REC	277	0.568837	0.622289	-0.098 [-0.438, 0.241]
Brain Imaging	Hippocampal Volume	Cross-Sectional	rs71353406	REC	277	0.403613	0.504727	-0.106 [-0.357, 0.144]
Brain Imaging	Hippocampal Volume	Cross-Sectional	rs7240333	REC	277	0.250133	0.406466	-0.342 [-0.925, 0.242]
Brain Imaging	Hippocampal Volume	Cross-Sectional	rs9951307	REC	277	0.400231	0.504727	0.083 [-0.111, 0.277]
Brain Imaging	Hippocampal Volume	Longitudinal	rs11661081	REC	108	0.435665	0.804113	-0.016 [-0.055, 0.024]
Brain Imaging	Hippocampal Volume	Longitudinal	rs12968026	REC	NA	NA	NA	NA [NA, NA]
Brain Imaging	Hippocampal Volume	Longitudinal	rs151245	REC	108	0.974064	0.974064	0 [-0.01, 0.01]
Brain Imaging	Hippocampal Volume	Longitudinal	rs151246	REC	108	0.271918	0.804113	0.009 [-0.007, 0.025]
Brain Imaging	Hippocampal Volume	Longitudinal	rs162003	REC	108	0.477048	0.804113	0.014 [-0.025, 0.054]
Brain Imaging	Hippocampal Volume	Longitudinal	rs162007	REC	108	0.568483	0.804113	-0.005 [-0.021, 0.012]
Brain Imaging	Hippocampal Volume	Longitudinal	rs2339214	REC	108	0.408715	0.804113	-0.004 [-0.014, 0.006]
Brain Imaging	Hippocampal Volume	Longitudinal	rs3875089	REC	108	0.29505	0.804113	-0.021 [-0.06, 0.018]
Brain Imaging	Hippocampal Volume	Longitudinal	rs491148	REC	108	0.317707	0.804113	-0.01 [-0.03, 0.01]
Brain Imaging	Hippocampal Volume	Longitudinal	rs68006382	REC	NA	NA	NA	NA [NA, NA]
Brain Imaging	Hippocampal Volume	Longitudinal	rs71353406	REC	108	0.524971	0.804113	0.009 [-0.019, 0.037]
Brain Imaging	Hippocampal Volume	Longitudinal	rs7240333	REC	108	0.964974	0.974064	-0.001 [-0.04, 0.039]
Brain Imaging	Hippocampal Volume	Longitudinal	rs9951307	REC	108	0.127176	0.804113	0.009 [-0.003, 0.02]
Brain Imaging	Ventricular Volume	Cross-Sectional	rs11661081	REC	277	0.395855	0.605425	-13.245 [-43.908, 17.418]
Brain Imaging	Ventricular Volume	Cross-Sectional	rs12968026	REC	277	0.258741	0.480518	-7.885 [-21.601, 5.831]
Brain Imaging	Ventricular Volume	Cross-Sectional	rs151245	REC	277	0.0576013	0.264877	-5.087 [-10.338, 0.165]
Brain Imaging	Ventricular Volume	Cross-Sectional	rs151246	REC	277	0.241566	0.480518	-5.579 [-14.937, 3.779]
Brain Imaging	Ventricular Volume	Cross-Sectional	rs162003	REC	277	0.792585	0.824289	4.091 [-26.509, 34.692]
Brain Imaging	Ventricular Volume	Cross-Sectional	rs162007	REC	277	0.938884	0.938884	0.351 [-8.662, 9.365]
Brain Imaging	Ventricular Volume	Cross-Sectional	rs2339214	REC	277	0.756839	0.824289	0.678 [-3.628, 4.984]
Brain Imaging	Ventricular Volume	Cross-Sectional	rs3875089	REC	277	0.468529	0.673374	-4.3 [-15.964, 7.363]
Brain Imaging	Ventricular Volume	Cross-Sectional	rs491148	REC	277	0.549982	0.714977	-3.14 [-13.467, 7.188]
Brain Imaging	Ventricular Volume	Cross-Sectional	rs68006382	REC	277	0.376294	0.605425	-4.647 [-14.972, 5.677]
Brain Imaging	Ventricular Volume	Cross-Sectional	rs71353406	REC	277	0.492081	0.673374	2.667 [-4.965, 10.298]
Brain Imaging	Ventricular Volume	Cross-Sectional	rs7240333	REC	277	0.0883345	0.264877	15.392 [-2.325, 33.108]
Brain Imaging	Ventricular Volume	Cross-Sectional	rs9951307	REC	277	0.25366	0.480518	-3.429 [-9.331, 2.473]
Brain Imaging	Ventricular Volume	Longitudinal	rs11661081	REC	108	0.200837	0.419424	-0.985 [-2.502, 0.532]
Brain Imaging	Ventricular Volume	Longitudinal	rs12968026	REC	NA	NA	NA	NA [NA, NA]
Brain Imaging	Ventricular Volume	Longitudinal	rs151245	REC	108	0.15365	0.419424	-0.271 [-0.645, 0.103]
Brain Imaging	Ventricular Volume	Longitudinal	rs151246	REC	108	0.0854492	0.393423	-0.542 [-1.162, 0.077]
Brain Imaging	Ventricular Volume	Longitudinal	rs162003	REC	108	0.539714	0.751036	-0.47 [-1.983, 1.044]
Brain Imaging	Ventricular Volume	Longitudinal	rs162007	REC	108	0.91141	0.973003	0.036 [-0.605, 0.677]
Brain Imaging	Ventricular Volume	Longitudinal	rs2339214	REC	108	0.0983559	0.393423	0.314 [-0.059, 0.687]
Brain Imaging	Ventricular Volume	Longitudinal	rs3875089	REC	108	0.60312	0.761836	0.396 [-1.111, 1.904]
Brain Imaging	Ventricular Volume	Longitudinal	rs491148	REC	108	0.37889	0.666264	-0.34 [-1.103, 0.423]
Brain Imaging	Ventricular Volume	Longitudinal	rs68006382	REC	NA	NA	NA	NA [NA, NA]
Brain Imaging	Ventricular Volume	Longitudinal	rs71353406	REC	108	0.409373	0.666264	0.444 [-0.619, 1.508]
Brain Imaging	Ventricular Volume	Longitudinal	rs7240333	REC	108	0.187989	0.419424	1.006 [-0.499, 2.51]
Brain Imaging	Ventricular Volume	Longitudinal	rs9951307	REC	108	0.0941293	0.393423	-0.372 [-0.808, 0.065]
Cognition	Episodic Recall	Cross-Sectional	rs11661081	REC	328	0.778699	0.908747	0.22 [-1.321, 1.762]
Cognition	Episodic Recall	Cross-Sectional	rs12968026	REC	328	0.636186	0.908747	-0.152 [-0.782, 0.479]
Cognition	Episodic Recall	Cross-Sectional	rs151245	REC	328	0.443095	0.72003	0.094 [-0.147, 0.336]
Cognition	Episodic Recall	Cross-Sectional	rs151246	REC	328	0.759352	0.908747	-0.07 [-0.521, 0.38]
Cognition	Episodic Recall	Cross-Sectional	rs162003	REC	328	0.907547	0.943848	-0.091 [-1.628, 1.446]
Cognition	Episodic Recall	Cross-Sectional	rs162007	REC	328	0.547951	0.838042	-0.124 [-0.529, 0.281]
Cognition	Episodic Recall	Cross-Sectional	rs2339214	REC	328	0.128935	0.48392	-0.156 [-0.359, 0.046]
Cognition	Episodic Recall	Cross-Sectional	rs3875089	REC	328	0.977073	0.977073	-0.008 [-0.526, 0.511]
Cognition	Episodic Recall	Cross-Sectional	rs491148	REC	328	0.302255	0.56133	0.247 [-0.223, 0.717]
Cognition	Episodic Recall	Cross-Sectional	rs68006382	REC	328	0.223348	0.48392	-0.29 [-0.759, 0.178]
Cognition	Episodic Recall	Cross-Sectional	rs71353406	REC	328	0.0359865	0.467825	-0.359 [-0.695, -0.024]
Cognition	Episodic Recall	Cross-Sectional	rs7240333	REC	328	0.666279	0.908747	-0.17 [-0.946, 0.605]
Cognition	Episodic Recall	Cross-Sectional	rs9951307	REC	328	0.193776	0.48392	0.184 [-0.094, 0.462]
Cognition	Episodic Recall	Longitudinal	rs11661081	REC	302	0.161258	0.991192	-0.063 [-0.152, 0.025]
Cognition	Episodic Recall	Longitudinal	rs12968026	REC	302	0.760945	0.991192	-0.006 [-0.042, 0.031]
Cognition	Episodic Recall	Longitudinal	rs151245	REC	302	0.438341	0.991192	-0.006 [-0.021, 0.009]
Cognition	Episodic Recall	Longitudinal	rs151246	REC	302	0.990681	0.991192	0 [-0.029, 0.028]
Cognition	Episodic Recall	Longitudinal	rs162003	REC	302	0.820984	0.991192	-0.01 [-0.099, 0.079]
Cognition	Episodic Recall	Longitudinal	rs162007	REC	302	0.932828	0.991192	-0.001 [-0.025, 0.023]
Cognition	Episodic Recall	Longitudinal	rs2339214	REC	302	0.487947	0.991192	-0.004 [-0.016, 0.008]
Cognition	Episodic Recall	Longitudinal	rs3875089	REC	302	0.411171	0.991192	-0.013 [-0.042, 0.017]
Cognition	Episodic Recall	Longitudinal	rs491148	REC	302	0.945188	0.991192	0.001 [-0.027, 0.029]
Cognition	Episodic Recall	Longitudinal	rs68006382	REC	302	0.415438	0.991192	0.012 [-0.017, 0.04]
Cognition	Episodic Recall	Longitudinal	rs71353406	REC	302	0.516619	0.991192	0.007 [-0.014, 0.027]
Cognition	Episodic Recall	Longitudinal	rs7240333	REC	302	0.811167	0.991192	0.005 [-0.039, 0.05]
Cognition	Episodic Recall	Longitudinal	rs9951307	REC	302	0.0366587	0.953126	0.018 [0.001, 0.034]
Cognition	Recognition	Cross-Sectional	rs11661081	REC	328	0.0868481	0.793309	1.223 [-0.178, 2.623]
Cognition	Recognition	Cross-Sectional	rs12968026	REC	328	0.598031	0.875229	-0.154 [-0.73, 0.421]
Cognition	Recognition	Cross-Sectional	rs151245	REC	328	0.500051	0.812583	0.076 [-0.145, 0.296]
Cognition	Recognition	Cross-Sectional	rs151246	REC	328	0.200748	0.793309	-0.267 [-0.677, 0.143]
Cognition	Recognition	Cross-Sectional	rs162003	REC	328	0.873382	0.922865	-0.114 [-1.517, 1.289]
Cognition	Recognition	Cross-Sectional	rs162007	REC	328	0.230208	0.793309	-0.225 [-0.594, 0.143]
Cognition	Recognition	Cross-Sectional	rs2339214	REC	328	0.411367	0.793309	-0.077 [-0.262, 0.108]
Cognition	Recognition	Cross-Sectional	rs3875089	REC	328	0.774241	0.875229	0.069 [-0.404, 0.542]
Cognition	Recognition	Cross-Sectional	rs491148	REC	328	0.998285	0.998285	0 [-0.429, 0.43]
Cognition	Recognition	Cross-Sectional	rs68006382	REC	328	0.153815	0.793309	-0.31 [-0.737, 0.117]
Cognition	Recognition	Cross-Sectional	rs71353406	REC	328	0.372198	0.793309	-0.14 [-0.448, 0.168]
Cognition	Recognition	Cross-Sectional	rs7240333	REC	328	0.475367	0.812583	0.257 [-0.45, 0.964]
Cognition	Recognition	Cross-Sectional	rs9951307	REC	328	0.318411	0.793309	-0.129 [-0.383, 0.125]
Cognition	Recognition	Longitudinal	rs11661081	REC	302	0.717713	0.910124	0.009 [-0.039, 0.057]
Cognition	Recognition	Longitudinal	rs12968026	REC	302	0.75979	0.910124	0.003 [-0.017, 0.023]
Cognition	Recognition	Longitudinal	rs151245	REC	302	0.884314	0.910124	-0.001 [-0.009, 0.007]
Cognition	Recognition	Longitudinal	rs151246	REC	302	0.658777	0.910124	0.003 [-0.012, 0.019]
Cognition	Recognition	Longitudinal	rs162003	REC	302	0.85499	0.910124	-0.004 [-0.052, 0.043]
Cognition	Recognition	Longitudinal	rs162007	REC	302	0.17285	0.596227	0.009 [-0.004, 0.022]
Cognition	Recognition	Longitudinal	rs2339214	REC	302	0.863819	0.910124	0.001 [-0.006, 0.007]
Cognition	Recognition	Longitudinal	rs3875089	REC	302	0.910124	0.910124	0.001 [-0.015, 0.017]
Cognition	Recognition	Longitudinal	rs491148	REC	302	0.569658	0.910124	-0.004 [-0.02, 0.011]
Cognition	Recognition	Longitudinal	rs68006382	REC	302	0.229318	0.596227	0.009 [-0.006, 0.025]
Cognition	Recognition	Longitudinal	rs71353406	REC	302	0.0548432	0.596227	0.011 [0, 0.022]
Cognition	Recognition	Longitudinal	rs7240333	REC	302	0.518401	0.910124	0.008 [-0.016, 0.032]
Cognition	Recognition	Longitudinal	rs9951307	REC	302	0.0919303	0.596227	0.008 [-0.001, 0.016]
Cognition	Executive Function	Cross-Sectional	rs11661081	REC	328	0.0396674	0.831324	-1.654 [-3.229, -0.079]
Cognition	Executive Function	Cross-Sectional	rs12968026	REC	328	0.9576	0.974287	-0.018 [-0.666, 0.631]
Cognition	Executive Function	Cross-Sectional	rs151245	REC	328	0.269186	0.831324	0.14 [-0.109, 0.388]
Cognition	Executive Function	Cross-Sectional	rs151246	REC	328	0.545188	0.831324	0.143 [-0.321, 0.606]
Cognition	Executive Function	Cross-Sectional	rs162003	REC	328	0.829092	0.974287	-0.174 [-1.755, 1.407]
Cognition	Executive Function	Cross-Sectional	rs162007	REC	328	0.610475	0.831324	-0.108 [-0.524, 0.308]
Cognition	Executive Function	Cross-Sectional	rs2339214	REC	328	0.671454	0.831324	-0.045 [-0.254, 0.164]
Cognition	Executive Function	Cross-Sectional	rs3875089	REC	328	0.440104	0.831324	-0.209 [-0.742, 0.323]
Cognition	Executive Function	Cross-Sectional	rs491148	REC	328	0.926824	0.974287	-0.023 [-0.507, 0.461]
Cognition	Executive Function	Cross-Sectional	rs68006382	REC	328	0.529763	0.831324	0.154 [-0.328, 0.637]
Cognition	Executive Function	Cross-Sectional	rs71353406	REC	328	0.974287	0.974287	0.006 [-0.342, 0.353]
Cognition	Executive Function	Cross-Sectional	rs7240333	REC	328	0.525758	0.831324	-0.257 [-1.055, 0.54]
Cognition	Executive Function	Cross-Sectional	rs9951307	REC	328	0.575251	0.831324	0.082 [-0.205, 0.368]
Cognition	Executive Function	Longitudinal	rs11661081	REC	302	0.704638	0.974321	0.01 [-0.043, 0.063]
Cognition	Executive Function	Longitudinal	rs12968026	REC	302	0.961392	0.974321	-0.001 [-0.022, 0.021]
Cognition	Executive Function	Longitudinal	rs151245	REC	302	0.447482	0.974321	0.003 [-0.005, 0.012]
Cognition	Executive Function	Longitudinal	rs151246	REC	302	0.7495	0.974321	0.003 [-0.014, 0.019]
Cognition	Executive Function	Longitudinal	rs162003	REC	302	0.974321	0.974321	-0.001 [-0.053, 0.051]
Cognition	Executive Function	Longitudinal	rs162007	REC	302	0.894749	0.974321	-0.001 [-0.015, 0.013]
Cognition	Executive Function	Longitudinal	rs2339214	REC	302	0.324955	0.974321	-0.004 [-0.011, 0.004]
Cognition	Executive Function	Longitudinal	rs3875089	REC	302	0.887268	0.974321	-0.001 [-0.019, 0.016]
Cognition	Executive Function	Longitudinal	rs491148	REC	302	0.202729	0.974321	0.011 [-0.006, 0.027]
Cognition	Executive Function	Longitudinal	rs68006382	REC	302	0.231061	0.974321	0.01 [-0.007, 0.027]
Cognition	Executive Function	Longitudinal	rs71353406	REC	302	0.530315	0.974321	-0.004 [-0.016, 0.008]
Cognition	Executive Function	Longitudinal	rs7240333	REC	302	0.101078	0.974321	-0.022 [-0.048, 0.004]
Cognition	Executive Function	Longitudinal	rs9951307	REC	302	0.805157	0.974321	-0.001 [-0.011, 0.009]
Cognition	Attention and Processing	Cross-Sectional	rs11661081	REC	328	0.900055	0.981492	-0.092 [-1.528, 1.345]
Cognition	Attention and Processing	Cross-Sectional	rs12968026	REC	328	0.60067	0.894774	-0.157 [-0.744, 0.431]
Cognition	Attention and Processing	Cross-Sectional	rs151245	REC	328	0.620002	0.894774	0.057 [-0.168, 0.282]
Cognition	Attention and Processing	Cross-Sectional	rs151246	REC	328	0.584194	0.894774	0.117 [-0.303, 0.537]
Cognition	Attention and Processing	Cross-Sectional	rs162003	REC	328	0.781327	0.981492	-0.202 [-1.635, 1.23]
Cognition	Attention and Processing	Cross-Sectional	rs162007	REC	328	0.840034	0.981492	0.039 [-0.339, 0.416]
Cognition	Attention and Processing	Cross-Sectional	rs2339214	REC	328	0.259983	0.844944	-0.108 [-0.297, 0.08]
Cognition	Attention and Processing	Cross-Sectional	rs3875089	REC	328	0.984572	0.984572	-0.005 [-0.488, 0.478]
Cognition	Attention and Processing	Cross-Sectional	rs491148	REC	328	0.653873	0.894774	-0.1 [-0.538, 0.338]
Cognition	Attention and Processing	Cross-Sectional	rs68006382	REC	328	0.0343954	0.178856	-0.469 [-0.903, -0.035]
Cognition	Attention and Processing	Cross-Sectional	rs71353406	REC	328	0.0147044	0.0955786	-0.389 [-0.701, -0.077]
Cognition	Attention and Processing	Cross-Sectional	rs7240333	REC	328	0.432461	0.894774	-0.289 [-1.011, 0.434]
Cognition	Attention and Processing	Cross-Sectional	rs9951307	REC	328	0.055472	0.240379	0.252 [-0.006, 0.51]
Cognition	Attention and Processing	Longitudinal	rs11661081	REC	302	0.284278	0.821248	0.028 [-0.024, 0.08]
Cognition	Attention and Processing	Longitudinal	rs12968026	REC	302	0.555164	0.916174	0.006 [-0.015, 0.028]
Cognition	Attention and Processing	Longitudinal	rs151245	REC	302	0.838583	0.984254	0.001 [-0.008, 0.01]
Cognition	Attention and Processing	Longitudinal	rs151246	REC	302	0.355776	0.840924	-0.008 [-0.024, 0.009]
Cognition	Attention and Processing	Longitudinal	rs162003	REC	302	0.984254	0.984254	0.001 [-0.051, 0.052]
Cognition	Attention and Processing	Longitudinal	rs162007	REC	302	0.72536	0.984254	0.003 [-0.012, 0.017]
Cognition	Attention and Processing	Longitudinal	rs2339214	REC	302	0.562659	0.916174	-0.002 [-0.009, 0.005]
Cognition	Attention and Processing	Longitudinal	rs3875089	REC	302	0.0890736	0.821248	0.015 [-0.002, 0.033]
Cognition	Attention and Processing	Longitudinal	rs491148	REC	302	0.0520142	0.821248	0.016 [0, 0.033]
Cognition	Attention and Processing	Longitudinal	rs68006382	REC	302	0.178953	0.821248	0.011 [-0.005, 0.028]
Cognition	Attention and Processing	Longitudinal	rs71353406	REC	302	0.352597	0.840924	0.006 [-0.006, 0.018]
Cognition	Attention and Processing	Longitudinal	rs7240333	REC	302	0.961754	0.984254	0.001 [-0.026, 0.027]
Cognition	Attention and Processing	Longitudinal	rs9951307	REC	302	0.208923	0.821248	0.006 [-0.004, 0.016]
Cognition	Language	Cross-Sectional	rs11661081	REC	328	0.857421	0.969259	0.14 [-1.389, 1.668]
Cognition	Language	Cross-Sectional	rs12968026	REC	328	0.950395	0.988411	0.02 [-0.606, 0.645]
Cognition	Language	Cross-Sectional	rs151245	REC	328	0.146463	0.788358	0.177 [-0.062, 0.416]
Cognition	Language	Cross-Sectional	rs151246	REC	328	0.0587335	0.788358	0.428 [-0.016, 0.873]
Cognition	Language	Cross-Sectional	rs162003	REC	328	0.64471	0.969259	0.357 [-1.166, 1.881]
Cognition	Language	Cross-Sectional	rs162007	REC	328	0.81495	0.969259	0.048 [-0.354, 0.449]
Cognition	Language	Cross-Sectional	rs2339214	REC	328	0.542512	0.969259	-0.062 [-0.263, 0.139]
Cognition	Language	Cross-Sectional	rs3875089	REC	328	0.660373	0.969259	-0.115 [-0.628, 0.399]
Cognition	Language	Cross-Sectional	rs491148	REC	328	0.181929	0.788358	0.316 [-0.149, 0.782]
Cognition	Language	Cross-Sectional	rs68006382	REC	328	0.298909	0.940027	-0.246 [-0.71, 0.219]
Cognition	Language	Cross-Sectional	rs71353406	REC	328	0.760196	0.969259	0.052 [-0.283, 0.387]
Cognition	Language	Cross-Sectional	rs7240333	REC	328	0.592716	0.969259	-0.209 [-0.978, 0.56]
Cognition	Language	Cross-Sectional	rs9951307	REC	328	0.524667	0.969259	0.089 [-0.187, 0.365]
Cognition	Language	Longitudinal	rs11661081	REC	302	0.57565	0.999932	-0.034 [-0.153, 0.085]
Cognition	Language	Longitudinal	rs12968026	REC	302	0.567495	0.999932	0.014 [-0.035, 0.063]
Cognition	Language	Longitudinal	rs151245	REC	302	0.766058	0.999932	0.003 [-0.017, 0.023]
Cognition	Language	Longitudinal	rs151246	REC	302	0.407508	0.999932	0.016 [-0.022, 0.054]
Cognition	Language	Longitudinal	rs162003	REC	302	0.853597	0.999932	0.011 [-0.108, 0.13]
Cognition	Language	Longitudinal	rs162007	REC	302	0.901493	0.999932	0.002 [-0.03, 0.035]
Cognition	Language	Longitudinal	rs2339214	REC	302	0.497579	0.999932	-0.006 [-0.022, 0.011]
Cognition	Language	Longitudinal	rs3875089	REC	302	0.553595	0.999932	0.012 [-0.028, 0.052]
Cognition	Language	Longitudinal	rs491148	REC	302	0.227752	0.999932	0.023 [-0.015, 0.061]
Cognition	Language	Longitudinal	rs68006382	REC	302	0.215387	0.999932	0.024 [-0.014, 0.062]
Cognition	Language	Longitudinal	rs71353406	REC	302	0.999948	0.999948	0 [-0.027, 0.027]
Cognition	Language	Longitudinal	rs7240333	REC	302	0.580008	0.999932	-0.017 [-0.077, 0.043]
Cognition	Language	Longitudinal	rs9951307	REC	302	0.34334	0.999932	0.011 [-0.012, 0.033]
Cognition	AIBL-PACC	Cross-Sectional	rs11661081	REC	328	0.711037	0.980062	0.241 [-1.037, 1.518]
Cognition	AIBL-PACC	Cross-Sectional	rs12968026	REC	328	0.161382	0.771195	-0.372 [-0.893, 0.149]
Cognition	AIBL-PACC	Cross-Sectional	rs151245	REC	328	0.824284	0.980062	0.023 [-0.178, 0.223]
Cognition	AIBL-PACC	Cross-Sectional	rs151246	REC	328	0.963947	0.980062	-0.009 [-0.382, 0.365]
Cognition	AIBL-PACC	Cross-Sectional	rs162003	REC	328	0.753453	0.980062	0.204 [-1.07, 1.477]
Cognition	AIBL-PACC	Cross-Sectional	rs162007	REC	328	0.980062	0.980062	-0.004 [-0.34, 0.331]
Cognition	AIBL-PACC	Cross-Sectional	rs2339214	REC	328	0.810996	0.980062	-0.02 [-0.189, 0.148]
Cognition	AIBL-PACC	Cross-Sectional	rs3875089	REC	328	0.276489	0.771195	-0.238 [-0.666, 0.191]
Cognition	AIBL-PACC	Cross-Sectional	rs491148	REC	328	0.378742	0.820608	0.175 [-0.215, 0.564]
Cognition	AIBL-PACC	Cross-Sectional	rs68006382	REC	328	0.285679	0.771195	-0.211 [-0.599, 0.177]
Cognition	AIBL-PACC	Cross-Sectional	rs71353406	REC	328	0.107537	0.698993	-0.229 [-0.508, 0.05]
Cognition	AIBL-PACC	Cross-Sectional	rs7240333	REC	328	0.29245	0.771195	-0.344 [-0.986, 0.298]
Cognition	AIBL-PACC	Cross-Sectional	rs9951307	REC	328	0.233466	0.771195	0.14 [-0.091, 0.37]
Cognition	AIBL-PACC	Longitudinal	rs11661081	REC	302	0.223782	0.777334	-0.058 [-0.151, 0.036]
Cognition	AIBL-PACC	Longitudinal	rs12968026	REC	302	0.330834	0.783293	0.019 [-0.019, 0.057]
Cognition	AIBL-PACC	Longitudinal	rs151245	REC	302	0.54228	0.783293	-0.005 [-0.02, 0.011]
Cognition	AIBL-PACC	Longitudinal	rs151246	REC	302	0.757702	0.829406	-0.005 [-0.035, 0.025]
Cognition	AIBL-PACC	Longitudinal	rs162003	REC	302	0.541301	0.783293	-0.029 [-0.122, 0.064]
Cognition	AIBL-PACC	Longitudinal	rs162007	REC	302	0.240438	0.777334	0.015 [-0.01, 0.041]
Cognition	AIBL-PACC	Longitudinal	rs2339214	REC	302	0.228594	0.777334	-0.008 [-0.02, 0.005]
Cognition	AIBL-PACC	Longitudinal	rs3875089	REC	302	0.797506	0.829406	0.004 [-0.027, 0.036]
Cognition	AIBL-PACC	Longitudinal	rs491148	REC	302	0.970385	0.970385	0.001 [-0.029, 0.03]
Cognition	AIBL-PACC	Longitudinal	rs68006382	REC	302	0.645761	0.829406	0.007 [-0.023, 0.037]
Cognition	AIBL-PACC	Longitudinal	rs71353406	REC	302	0.760099	0.829406	-0.003 [-0.025, 0.018]
Cognition	AIBL-PACC	Longitudinal	rs7240333	REC	302	0.441366	0.783293	-0.018 [-0.065, 0.029]
Cognition	AIBL-PACC	Longitudinal	rs9951307	REC	302	0.0455165	0.777334	0.018 [0, 0.035]
Coefficient refers to the effect of the minor allele on outcome stated, p value represents this association. False Discovery Rate (FDR) p values refer to the adjusted p value following correction for multiple testing. Abbreviations: DOM, dominant genetic model; REC, recessive genetic model.

## Sheet: Supplementary Table 8
Supplementary Table 8: Associations between AQP4 SNP x sleep measure interaction term and AD-related phenotype.
AD Trait			Sleep Measure	rsID	Genetic Model	n	Nominal P	FDR P	Co-Efficient [95% CI]
Brain Imaging	Aβ Burden	Cross-Sectional	PSQI Total	rs11661081	DOM	351	0.1087	0.6949	2.853 [-0.636, 6.343]
Brain Imaging	Aβ Burden	Cross-Sectional	PSQI Total	rs12968026	DOM	351	0.7288	0.9674	-0.496 [-3.306, 2.314]
Brain Imaging	Aβ Burden	Cross-Sectional	PSQI Total	rs151245	DOM	351	0.8639	0.9674	-0.199 [-2.477, 2.080]
Brain Imaging	Aβ Burden	Cross-Sectional	PSQI Total	rs151246	DOM	351	0.8035	0.9674	-0.294 [-2.613, 2.026]
Brain Imaging	Aβ Burden	Cross-Sectional	PSQI Total	rs162003	DOM	351	0.6028	0.9177	0.773 [-2.146, 3.691]
Brain Imaging	Aβ Burden	Cross-Sectional	PSQI Total	rs162007	DOM	351	0.9648	0.9674	0.052 [-2.264, 2.368]
Brain Imaging	Aβ Burden	Cross-Sectional	PSQI Total	rs2339214	DOM	351	0.4215	0.9177	1.011 [-1.461, 3.484]
Brain Imaging	Aβ Burden	Cross-Sectional	PSQI Total	rs3875089	DOM	351	0.6263	0.9177	-0.609 [-3.067, 1.849]
Brain Imaging	Aβ Burden	Cross-Sectional	PSQI Total	rs491148	DOM	351	0.5448	0.9177	-0.730 [-3.098, 1.638]
Brain Imaging	Aβ Burden	Cross-Sectional	PSQI Total	rs68006382	DOM	351	0.6199	0.9177	-0.620 [-3.076, 1.836]
Brain Imaging	Aβ Burden	Cross-Sectional	PSQI Total	rs71353406	DOM	351	0.6384	0.9177	-0.532 [-2.756, 1.693]
Brain Imaging	Aβ Burden	Cross-Sectional	PSQI Total	rs7240333	DOM	351	0.9674	0.9674	0.056 [-2.654, 2.767]
Brain Imaging	Aβ Burden	Cross-Sectional	PSQI Total	rs9951307	DOM	351	0.1559	0.6949	1.606 [-0.615, 3.828]
Brain Imaging	Aβ Burden	Cross-Sectional	PSQI Total	rs11661081	REC	NA	NA	NA	NA [NA, NA]
Brain Imaging	Aβ Burden	Cross-Sectional	PSQI Total	rs12968026	REC	351	0.0897	0.6949	-5.447 [-11.743, 0.849]
Brain Imaging	Aβ Burden	Cross-Sectional	PSQI Total	rs151245	REC	351	0.1543	0.6949	-2.234 [-5.311, 0.844]
Brain Imaging	Aβ Burden	Cross-Sectional	PSQI Total	rs151246	REC	351	0.6028	0.9177	1.486 [-4.126, 7.098]
Brain Imaging	Aβ Burden	Cross-Sectional	PSQI Total	rs162003	REC	NA	NA	NA	NA [NA, NA]
Brain Imaging	Aβ Burden	Cross-Sectional	PSQI Total	rs162007	REC	351	0.8962	0.9674	-0.315 [-5.056, 4.426]
Brain Imaging	Aβ Burden	Cross-Sectional	PSQI Total	rs2339214	REC	351	0.8934	0.9674	-0.175 [-2.747, 2.397]
Brain Imaging	Aβ Burden	Cross-Sectional	PSQI Total	rs3875089	REC	351	0.1926	0.6949	-3.533 [-8.856, 1.790]
Brain Imaging	Aβ Burden	Cross-Sectional	PSQI Total	rs491148	REC	351	0.3801	0.9177	-2.539 [-8.221, 3.143]
Brain Imaging	Aβ Burden	Cross-Sectional	PSQI Total	rs68006382	REC	351	0.2943	0.846	-3.303 [-9.488, 2.882]
Brain Imaging	Aβ Burden	Cross-Sectional	PSQI Total	rs71353406	REC	351	0.2006	0.6949	-2.520 [-6.386, 1.345]
Brain Imaging	Aβ Burden	Cross-Sectional	PSQI Total	rs7240333	REC	NA	NA	NA	NA [NA, NA]
Brain Imaging	Aβ Burden	Cross-Sectional	PSQI Total	rs9951307	REC	351	0.2115	0.6949	2.226 [-1.272, 5.724]
Brain Imaging	Aβ Burden	Cross-Sectional	Latency (Minutes)	rs11661081	DOM	351	0.8784	0.9829	-0.049 [-0.684, 0.585]
Brain Imaging	Aβ Burden	Cross-Sectional	Latency (Minutes)	rs12968026	DOM	351	0.4198	0.9829	0.208 [-0.298, 0.714]
Brain Imaging	Aβ Burden	Cross-Sectional	Latency (Minutes)	rs151245	DOM	351	0.2302	0.9829	-0.281 [-0.742, 0.179]
Brain Imaging	Aβ Burden	Cross-Sectional	Latency (Minutes)	rs151246	DOM	351	0.0131	0.3017	-0.564 [-1.009, -0.119]
Brain Imaging	Aβ Burden	Cross-Sectional	Latency (Minutes)	rs162003	DOM	351	0.8678	0.9829	-0.060 [-0.770, 0.649]
Brain Imaging	Aβ Burden	Cross-Sectional	Latency (Minutes)	rs162007	DOM	351	0.4092	0.9829	-0.185 [-0.627, 0.256]
Brain Imaging	Aβ Burden	Cross-Sectional	Latency (Minutes)	rs2339214	DOM	351	0.9093	0.9829	0.029 [-0.475, 0.534]
Brain Imaging	Aβ Burden	Cross-Sectional	Latency (Minutes)	rs3875089	DOM	351	0.4416	0.9829	0.183 [-0.285, 0.651]
Brain Imaging	Aβ Burden	Cross-Sectional	Latency (Minutes)	rs491148	DOM	351	0.7817	0.9829	0.063 [-0.382, 0.507]
Brain Imaging	Aβ Burden	Cross-Sectional	Latency (Minutes)	rs68006382	DOM	351	0.8846	0.9829	-0.035 [-0.505, 0.436]
Brain Imaging	Aβ Burden	Cross-Sectional	Latency (Minutes)	rs71353406	DOM	351	0.8437	0.9829	-0.044 [-0.478, 0.391]
Brain Imaging	Aβ Burden	Cross-Sectional	Latency (Minutes)	rs7240333	DOM	351	0.9462	0.9829	-0.019 [-0.579, 0.541]
Brain Imaging	Aβ Burden	Cross-Sectional	Latency (Minutes)	rs9951307	DOM	351	0.8891	0.9829	-0.031 [-0.467, 0.405]
Brain Imaging	Aβ Burden	Cross-Sectional	Latency (Minutes)	rs11661081	REC	NA	NA	NA	NA [NA, NA]
Brain Imaging	Aβ Burden	Cross-Sectional	Latency (Minutes)	rs12968026	REC	351	0.6769	0.9829	0.383 [-1.422, 2.187]
Brain Imaging	Aβ Burden	Cross-Sectional	Latency (Minutes)	rs151245	REC	351	0.1652	0.9829	-0.459 [-1.107, 0.190]
Brain Imaging	Aβ Burden	Cross-Sectional	Latency (Minutes)	rs151246	REC	351	0.8642	0.9829	-0.103 [-1.288, 1.082]
Brain Imaging	Aβ Burden	Cross-Sectional	Latency (Minutes)	rs162003	REC	NA	NA	NA	NA [NA, NA]
Brain Imaging	Aβ Burden	Cross-Sectional	Latency (Minutes)	rs162007	REC	351	0.9829	0.9829	0.009 [-0.812, 0.830]
Brain Imaging	Aβ Burden	Cross-Sectional	Latency (Minutes)	rs2339214	REC	351	0.1271	0.9829	0.391 [-0.112, 0.893]
Brain Imaging	Aβ Burden	Cross-Sectional	Latency (Minutes)	rs3875089	REC	351	0.8923	0.9829	0.110 [-1.486, 1.706]
Brain Imaging	Aβ Burden	Cross-Sectional	Latency (Minutes)	rs491148	REC	351	0.5404	0.9829	0.753 [-1.664, 3.171]
Brain Imaging	Aβ Burden	Cross-Sectional	Latency (Minutes)	rs68006382	REC	351	0.3652	0.9829	0.579 [-0.677, 1.835]
Brain Imaging	Aβ Burden	Cross-Sectional	Latency (Minutes)	rs71353406	REC	351	0.8309	0.9829	0.097 [-0.798, 0.992]
Brain Imaging	Aβ Burden	Cross-Sectional	Latency (Minutes)	rs7240333	REC	NA	NA	NA	NA [NA, NA]
Brain Imaging	Aβ Burden	Cross-Sectional	Latency (Minutes)	rs9951307	REC	351	0.8613	0.9829	0.088 [-0.901, 1.077]
Brain Imaging	Aβ Burden	Cross-Sectional	Duration (Hours)	rs11661081	DOM	351	0.1795	0.6269	-7.110 [-17.508, 3.288]
Brain Imaging	Aβ Burden	Cross-Sectional	Duration (Hours)	rs12968026	DOM	351	0.588	0.8081	2.097 [-5.509, 9.702]
Brain Imaging	Aβ Burden	Cross-Sectional	Duration (Hours)	rs151245	DOM	351	0.9299	0.9299	-0.307 [-7.162, 6.549]
Brain Imaging	Aβ Burden	Cross-Sectional	Duration (Hours)	rs151246	DOM	351	0.6582	0.8081	-1.497 [-8.145, 5.152]
Brain Imaging	Aβ Burden	Cross-Sectional	Duration (Hours)	rs162003	DOM	351	0.5883	0.8081	-2.433 [-11.265, 6.400]
Brain Imaging	Aβ Burden	Cross-Sectional	Duration (Hours)	rs162007	DOM	351	0.4462	0.8081	-2.602 [-9.315, 4.110]
Brain Imaging	Aβ Burden	Cross-Sectional	Duration (Hours)	rs2339214	DOM	351	0.5226	0.8081	-2.236 [-9.107, 4.635]
Brain Imaging	Aβ Burden	Cross-Sectional	Duration (Hours)	rs3875089	DOM	351	0.1704	0.6269	4.840 [-2.089, 11.769]
Brain Imaging	Aβ Burden	Cross-Sectional	Duration (Hours)	rs491148	DOM	351	0.1853	0.6269	4.579 [-2.206, 11.364]
Brain Imaging	Aβ Burden	Cross-Sectional	Duration (Hours)	rs68006382	DOM	351	0.737	0.8475	1.205 [-5.847, 8.258]
Brain Imaging	Aβ Burden	Cross-Sectional	Duration (Hours)	rs71353406	DOM	351	0.6203	0.8081	1.658 [-4.919, 8.235]
Brain Imaging	Aβ Burden	Cross-Sectional	Duration (Hours)	rs7240333	DOM	351	0.8545	0.8933	0.793 [-7.705, 9.292]
Brain Imaging	Aβ Burden	Cross-Sectional	Duration (Hours)	rs9951307	DOM	351	0.106	0.6269	-5.352 [-11.848, 1.144]
Brain Imaging	Aβ Burden	Cross-Sectional	Duration (Hours)	rs11661081	REC	NA	NA	NA	NA [NA, NA]
Brain Imaging	Aβ Burden	Cross-Sectional	Duration (Hours)	rs12968026	REC	351	0.6675	0.8081	4.540 [-16.233, 25.314]
Brain Imaging	Aβ Burden	Cross-Sectional	Duration (Hours)	rs151245	REC	351	0.2114	0.6269	5.739 [-3.276, 14.754]
Brain Imaging	Aβ Burden	Cross-Sectional	Duration (Hours)	rs151246	REC	351	0.237	0.6269	-8.760 [-23.304, 5.784]
Brain Imaging	Aβ Burden	Cross-Sectional	Duration (Hours)	rs162003	REC	NA	NA	NA	NA [NA, NA]
Brain Imaging	Aβ Burden	Cross-Sectional	Duration (Hours)	rs162007	REC	351	0.818	0.8933	1.754 [-13.231, 16.740]
Brain Imaging	Aβ Burden	Cross-Sectional	Duration (Hours)	rs2339214	REC	351	0.2453	0.6269	4.565 [-3.150, 12.280]
Brain Imaging	Aβ Burden	Cross-Sectional	Duration (Hours)	rs3875089	REC	351	0.5113	0.8081	6.502 [-12.948, 25.951]
Brain Imaging	Aβ Burden	Cross-Sectional	Duration (Hours)	rs491148	REC	351	0.3403	0.7827	10.253 [-10.867, 31.373]
Brain Imaging	Aβ Burden	Cross-Sectional	Duration (Hours)	rs68006382	REC	351	0.1497	0.6269	15.180 [-5.500, 35.861]
Brain Imaging	Aβ Burden	Cross-Sectional	Duration (Hours)	rs71353406	REC	351	0.1582	0.6269	7.985 [-3.120, 19.090]
Brain Imaging	Aβ Burden	Cross-Sectional	Duration (Hours)	rs7240333	REC	NA	NA	NA	NA [NA, NA]
Brain Imaging	Aβ Burden	Cross-Sectional	Duration (Hours)	rs9951307	REC	351	0.4169	0.8081	-4.328 [-14.802, 6.146]
Brain Imaging	Aβ Burden	Cross-Sectional	Sleep Disturbances	rs11661081	DOM	351	0.2309	0.9607	1.477 [-0.943, 3.897]
Brain Imaging	Aβ Burden	Cross-Sectional	Sleep Disturbances	rs12968026	DOM	351	0.6235	0.9607	0.530 [-1.591, 2.651]
Brain Imaging	Aβ Burden	Cross-Sectional	Sleep Disturbances	rs151245	DOM	351	0.63	0.9607	-0.488 [-2.476, 1.501]
Brain Imaging	Aβ Burden	Cross-Sectional	Sleep Disturbances	rs151246	DOM	351	0.3164	0.9607	-1.015 [-3.006, 0.975]
Brain Imaging	Aβ Burden	Cross-Sectional	Sleep Disturbances	rs162003	DOM	351	0.1451	0.9607	1.862 [-0.646, 4.369]
Brain Imaging	Aβ Burden	Cross-Sectional	Sleep Disturbances	rs162007	DOM	351	0.6799	0.9607	-0.426 [-2.456, 1.604]
Brain Imaging	Aβ Burden	Cross-Sectional	Sleep Disturbances	rs2339214	DOM	351	0.582	0.9607	0.594 [-1.527, 2.715]
Brain Imaging	Aβ Burden	Cross-Sectional	Sleep Disturbances	rs3875089	DOM	351	0.8289	0.9607	0.221 [-1.791, 2.233]
Brain Imaging	Aβ Burden	Cross-Sectional	Sleep Disturbances	rs491148	DOM	351	0.8275	0.9607	-0.222 [-2.220, 1.777]
Brain Imaging	Aβ Burden	Cross-Sectional	Sleep Disturbances	rs68006382	DOM	351	0.7206	0.9607	-0.369 [-2.397, 1.659]
Brain Imaging	Aβ Burden	Cross-Sectional	Sleep Disturbances	rs71353406	DOM	351	0.8876	0.9607	-0.138 [-2.058, 1.782]
Brain Imaging	Aβ Burden	Cross-Sectional	Sleep Disturbances	rs7240333	DOM	351	0.9506	0.9607	0.081 [-2.497, 2.660]
Brain Imaging	Aβ Burden	Cross-Sectional	Sleep Disturbances	rs9951307	DOM	351	0.6826	0.9607	0.402 [-1.532, 2.336]
Brain Imaging	Aβ Burden	Cross-Sectional	Sleep Disturbances	rs11661081	REC	NA	NA	NA	NA [NA, NA]
Brain Imaging	Aβ Burden	Cross-Sectional	Sleep Disturbances	rs12968026	REC	351	0.051	0.9607	-6.392 [-12.812, 0.027]
Brain Imaging	Aβ Burden	Cross-Sectional	Sleep Disturbances	rs151245	REC	351	0.2087	0.9607	-1.594 [-4.084, 0.895]
Brain Imaging	Aβ Burden	Cross-Sectional	Sleep Disturbances	rs151246	REC	351	0.9459	0.9607	0.143 [-3.986, 4.271]
Brain Imaging	Aβ Burden	Cross-Sectional	Sleep Disturbances	rs162003	REC	NA	NA	NA	NA [NA, NA]
Brain Imaging	Aβ Burden	Cross-Sectional	Sleep Disturbances	rs162007	REC	351	0.4668	0.9607	-1.747 [-6.464, 2.970]
Brain Imaging	Aβ Burden	Cross-Sectional	Sleep Disturbances	rs2339214	REC	351	0.9607	0.9607	0.060 [-2.324, 2.443]
Brain Imaging	Aβ Burden	Cross-Sectional	Sleep Disturbances	rs3875089	REC	351	0.0949	0.9607	-5.106 [-11.102, 0.890]
Brain Imaging	Aβ Burden	Cross-Sectional	Sleep Disturbances	rs491148	REC	351	0.5698	0.9607	-1.269 [-5.657, 3.119]
Brain Imaging	Aβ Burden	Cross-Sectional	Sleep Disturbances	rs68006382	REC	351	0.5991	0.9607	1.492 [-4.086, 7.071]
Brain Imaging	Aβ Burden	Cross-Sectional	Sleep Disturbances	rs71353406	REC	351	0.5132	0.9607	1.453 [-2.914, 5.820]
Brain Imaging	Aβ Burden	Cross-Sectional	Sleep Disturbances	rs7240333	REC	NA	NA	NA	NA [NA, NA]
Brain Imaging	Aβ Burden	Cross-Sectional	Sleep Disturbances	rs9951307	REC	351	0.4134	0.9607	1.337 [-1.875, 4.549]
Brain Imaging	Aβ Burden	Cross-Sectional	Sleep Efficiency	rs11661081	DOM	351	0.1441	0.9595	-0.615 [-1.440, 0.211]
Brain Imaging	Aβ Burden	Cross-Sectional	Sleep Efficiency	rs12968026	DOM	351	0.554	0.9595	0.211 [-0.490, 0.912]
Brain Imaging	Aβ Burden	Cross-Sectional	Sleep Efficiency	rs151245	DOM	351	0.8214	0.9595	0.069 [-0.535, 0.674]
Brain Imaging	Aβ Burden	Cross-Sectional	Sleep Efficiency	rs151246	DOM	351	0.4415	0.9595	0.238 [-0.369, 0.845]
Brain Imaging	Aβ Burden	Cross-Sectional	Sleep Efficiency	rs162003	DOM	351	0.9536	0.9595	-0.024 [-0.831, 0.783]
Brain Imaging	Aβ Burden	Cross-Sectional	Sleep Efficiency	rs162007	DOM	351	0.4188	0.9595	-0.252 [-0.863, 0.360]
Brain Imaging	Aβ Burden	Cross-Sectional	Sleep Efficiency	rs2339214	DOM	351	0.0604	0.7141	-0.635 [-1.298, 0.028]
Brain Imaging	Aβ Burden	Cross-Sectional	Sleep Efficiency	rs3875089	DOM	351	0.3379	0.9595	0.307 [-0.322, 0.937]
Brain Imaging	Aβ Burden	Cross-Sectional	Sleep Efficiency	rs491148	DOM	351	0.7848	0.9595	0.086 [-0.531, 0.702]
Brain Imaging	Aβ Burden	Cross-Sectional	Sleep Efficiency	rs68006382	DOM	351	0.7479	0.9595	0.111 [-0.566, 0.788]
Brain Imaging	Aβ Burden	Cross-Sectional	Sleep Efficiency	rs71353406	DOM	351	0.9541	0.9595	-0.017 [-0.612, 0.577]
Brain Imaging	Aβ Burden	Cross-Sectional	Sleep Efficiency	rs7240333	DOM	351	0.5273	0.9595	-0.238 [-0.977, 0.502]
Brain Imaging	Aβ Burden	Cross-Sectional	Sleep Efficiency	rs9951307	DOM	351	0.679	0.9595	-0.124 [-0.712, 0.465]
Brain Imaging	Aβ Burden	Cross-Sectional	Sleep Efficiency	rs11661081	REC	NA	NA	NA	NA [NA, NA]
Brain Imaging	Aβ Burden	Cross-Sectional	Sleep Efficiency	rs12968026	REC	351	0.588	0.9595	0.409 [-1.075, 1.893]
Brain Imaging	Aβ Burden	Cross-Sectional	Sleep Efficiency	rs151245	REC	351	0.0621	0.7141	0.855 [-0.043, 1.754]
Brain Imaging	Aβ Burden	Cross-Sectional	Sleep Efficiency	rs151246	REC	351	0.881	0.9595	-0.121 [-1.705, 1.463]
Brain Imaging	Aβ Burden	Cross-Sectional	Sleep Efficiency	rs162003	REC	NA	NA	NA	NA [NA, NA]
Brain Imaging	Aβ Burden	Cross-Sectional	Sleep Efficiency	rs162007	REC	351	0.7448	0.9595	-0.207 [-1.456, 1.042]
Brain Imaging	Aβ Burden	Cross-Sectional	Sleep Efficiency	rs2339214	REC	351	0.8151	0.9595	-0.083 [-0.777, 0.612]
Brain Imaging	Aβ Burden	Cross-Sectional	Sleep Efficiency	rs3875089	REC	351	0.6669	0.9595	0.299 [-1.065, 1.662]
Brain Imaging	Aβ Burden	Cross-Sectional	Sleep Efficiency	rs491148	REC	351	0.3099	0.9595	0.970 [-0.906, 2.847]
Brain Imaging	Aβ Burden	Cross-Sectional	Sleep Efficiency	rs68006382	REC	351	0.364	0.9595	1.034 [-1.204, 3.273]
Brain Imaging	Aβ Burden	Cross-Sectional	Sleep Efficiency	rs71353406	REC	351	0.4629	0.9595	0.401 [-0.673, 1.476]
Brain Imaging	Aβ Burden	Cross-Sectional	Sleep Efficiency	rs7240333	REC	NA	NA	NA	NA [NA, NA]
Brain Imaging	Aβ Burden	Cross-Sectional	Sleep Efficiency	rs9951307	REC	351	0.9595	0.9595	-0.023 [-0.922, 0.875]
Brain Imaging	Aβ Burden	Longitudinal	PSQI Total	rs11661081	DOM	317	0.789	0.9073	0.035 [-0.223, 0.293]
Brain Imaging	Aβ Burden	Longitudinal	PSQI Total	rs12968026	DOM	317	0.4561	0.8771	0.079 [-0.129, 0.286]
Brain Imaging	Aβ Burden	Longitudinal	PSQI Total	rs151245	DOM	317	0.6141	0.8771	0.043 [-0.126, 0.213]
Brain Imaging	Aβ Burden	Longitudinal	PSQI Total	rs151246	DOM	317	0.9627	0.9627	-0.004 [-0.173, 0.165]
Brain Imaging	Aβ Burden	Longitudinal	PSQI Total	rs162003	DOM	317	0.5873	0.8771	-0.060 [-0.279, 0.158]
Brain Imaging	Aβ Burden	Longitudinal	PSQI Total	rs162007	DOM	317	0.9536	0.9627	0.005 [-0.165, 0.175]
Brain Imaging	Aβ Burden	Longitudinal	PSQI Total	rs2339214	DOM	317	0.7376	0.8929	-0.031 [-0.211, 0.150]
Brain Imaging	Aβ Burden	Longitudinal	PSQI Total	rs3875089	DOM	317	0.3444	0.8771	0.086 [-0.093, 0.266]
Brain Imaging	Aβ Burden	Longitudinal	PSQI Total	rs491148	DOM	317	0.5334	0.8771	0.055 [-0.119, 0.229]
Brain Imaging	Aβ Burden	Longitudinal	PSQI Total	rs68006382	DOM	317	0.0184	0.4233	-0.216 [-0.396, -0.037]
Brain Imaging	Aβ Burden	Longitudinal	PSQI Total	rs71353406	DOM	317	0.1202	0.8188	-0.129 [-0.291, 0.034]
Brain Imaging	Aβ Burden	Longitudinal	PSQI Total	rs7240333	DOM	317	0.5195	0.8771	0.064 [-0.132, 0.261]
Brain Imaging	Aβ Burden	Longitudinal	PSQI Total	rs9951307	DOM	317	0.4211	0.8771	-0.068 [-0.233, 0.098]
Brain Imaging	Aβ Burden	Longitudinal	PSQI Total	rs11661081	REC	NA	NA	NA	NA [NA, NA]
Brain Imaging	Aβ Burden	Longitudinal	PSQI Total	rs12968026	REC	317	0.1314	0.8188	0.462 [-0.139, 1.062]
Brain Imaging	Aβ Burden	Longitudinal	PSQI Total	rs151245	REC	317	0.4677	0.8771	0.082 [-0.140, 0.305]
Brain Imaging	Aβ Burden	Longitudinal	PSQI Total	rs151246	REC	317	0.7338	0.8929	0.068 [-0.327, 0.464]
Brain Imaging	Aβ Burden	Longitudinal	PSQI Total	rs162003	REC	NA	NA	NA	NA [NA, NA]
Brain Imaging	Aβ Burden	Longitudinal	PSQI Total	rs162007	REC	317	0.1424	0.8188	0.276 [-0.093, 0.646]
Brain Imaging	Aβ Burden	Longitudinal	PSQI Total	rs2339214	REC	317	0.4904	0.8771	-0.065 [-0.252, 0.121]
Brain Imaging	Aβ Burden	Longitudinal	PSQI Total	rs3875089	REC	317	0.3378	0.8771	0.207 [-0.217, 0.631]
Brain Imaging	Aβ Burden	Longitudinal	PSQI Total	rs491148	REC	317	0.3343	0.8771	0.214 [-0.221, 0.648]
Brain Imaging	Aβ Burden	Longitudinal	PSQI Total	rs68006382	REC	317	0.8367	0.9164	-0.050 [-0.529, 0.429]
Brain Imaging	Aβ Burden	Longitudinal	PSQI Total	rs71353406	REC	317	0.6483	0.8771	-0.072 [-0.382, 0.238]
Brain Imaging	Aβ Burden	Longitudinal	PSQI Total	rs7240333	REC	NA	NA	NA	NA [NA, NA]
Brain Imaging	Aβ Burden	Longitudinal	PSQI Total	rs9951307	REC	317	0.585	0.8771	0.080 [-0.208, 0.368]
Brain Imaging	Aβ Burden	Longitudinal	Latency (Minutes)	rs11661081	DOM	317	0.851	0.9748	-0.004 [-0.049, 0.040]
Brain Imaging	Aβ Burden	Longitudinal	Latency (Minutes)	rs12968026	DOM	317	0.0976	0.7723	0.031 [-0.006, 0.068]
Brain Imaging	Aβ Burden	Longitudinal	Latency (Minutes)	rs151245	DOM	317	0.7772	0.9748	0.005 [-0.028, 0.038]
Brain Imaging	Aβ Burden	Longitudinal	Latency (Minutes)	rs151246	DOM	317	0.8614	0.9748	-0.003 [-0.035, 0.029]
Brain Imaging	Aβ Burden	Longitudinal	Latency (Minutes)	rs162003	DOM	317	0.2733	0.8781	-0.028 [-0.079, 0.022]
Brain Imaging	Aβ Burden	Longitudinal	Latency (Minutes)	rs162007	DOM	317	0.1343	0.7723	-0.024 [-0.055, 0.007]
Brain Imaging	Aβ Burden	Longitudinal	Latency (Minutes)	rs2339214	DOM	317	0.8992	0.9748	-0.002 [-0.039, 0.034]
Brain Imaging	Aβ Burden	Longitudinal	Latency (Minutes)	rs3875089	DOM	317	0.0163	0.3752	0.041 [0.008, 0.075]
Brain Imaging	Aβ Burden	Longitudinal	Latency (Minutes)	rs491148	DOM	317	0.2993	0.8781	0.017 [-0.015, 0.049]
Brain Imaging	Aβ Burden	Longitudinal	Latency (Minutes)	rs68006382	DOM	317	0.1114	0.7723	-0.027 [-0.061, 0.006]
Brain Imaging	Aβ Burden	Longitudinal	Latency (Minutes)	rs71353406	DOM	317	0.448	0.8781	-0.012 [-0.043, 0.019]
Brain Imaging	Aβ Burden	Longitudinal	Latency (Minutes)	rs7240333	DOM	317	0.6785	0.9748	0.008 [-0.031, 0.048]
Brain Imaging	Aβ Burden	Longitudinal	Latency (Minutes)	rs9951307	DOM	317	0.9748	0.9748	-0.001 [-0.032, 0.031]
Brain Imaging	Aβ Burden	Longitudinal	Latency (Minutes)	rs11661081	REC	NA	NA	NA	NA [NA, NA]
Brain Imaging	Aβ Burden	Longitudinal	Latency (Minutes)	rs12968026	REC	317	0.3417	0.8781	0.065 [-0.069, 0.198]
Brain Imaging	Aβ Burden	Longitudinal	Latency (Minutes)	rs151245	REC	317	0.2151	0.8781	0.029 [-0.017, 0.074]
Brain Imaging	Aβ Burden	Longitudinal	Latency (Minutes)	rs151246	REC	317	0.6246	0.9748	0.021 [-0.062, 0.104]
Brain Imaging	Aβ Burden	Longitudinal	Latency (Minutes)	rs162003	REC	NA	NA	NA	NA [NA, NA]
Brain Imaging	Aβ Burden	Longitudinal	Latency (Minutes)	rs162007	REC	317	0.9587	0.9748	-0.002 [-0.060, 0.057]
Brain Imaging	Aβ Burden	Longitudinal	Latency (Minutes)	rs2339214	REC	317	0.8494	0.9748	-0.004 [-0.040, 0.033]
Brain Imaging	Aβ Burden	Longitudinal	Latency (Minutes)	rs3875089	REC	317	0.3876	0.8781	0.054 [-0.068, 0.176]
Brain Imaging	Aβ Burden	Longitudinal	Latency (Minutes)	rs491148	REC	317	0.6925	0.9748	0.037 [-0.145, 0.219]
Brain Imaging	Aβ Burden	Longitudinal	Latency (Minutes)	rs68006382	REC	317	0.4581	0.8781	0.054 [-0.089, 0.197]
Brain Imaging	Aβ Burden	Longitudinal	Latency (Minutes)	rs71353406	REC	317	0.5391	0.9537	-0.023 [-0.098, 0.052]
Brain Imaging	Aβ Burden	Longitudinal	Latency (Minutes)	rs7240333	REC	NA	NA	NA	NA [NA, NA]
Brain Imaging	Aβ Burden	Longitudinal	Latency (Minutes)	rs9951307	REC	317	0.4322	0.8781	0.029 [-0.043, 0.100]
Brain Imaging	Aβ Burden	Longitudinal	Duration (Hours)	rs11661081	DOM	317	0.9929	0.9929	-0.003 [-0.756, 0.749]
Brain Imaging	Aβ Burden	Longitudinal	Duration (Hours)	rs12968026	DOM	317	0.3017	0.746	0.287 [-0.259, 0.833]
Brain Imaging	Aβ Burden	Longitudinal	Duration (Hours)	rs151245	DOM	317	0.3994	0.746	0.219 [-0.291, 0.729]
Brain Imaging	Aβ Burden	Longitudinal	Duration (Hours)	rs151246	DOM	317	0.4803	0.746	0.174 [-0.310, 0.657]
Brain Imaging	Aβ Burden	Longitudinal	Duration (Hours)	rs162003	DOM	317	0.4764	0.746	-0.231 [-0.870, 0.407]
Brain Imaging	Aβ Burden	Longitudinal	Duration (Hours)	rs162007	DOM	317	0.1945	0.746	-0.319 [-0.802, 0.164]
Brain Imaging	Aβ Burden	Longitudinal	Duration (Hours)	rs2339214	DOM	317	0.8405	0.8787	-0.051 [-0.553, 0.450]
Brain Imaging	Aβ Burden	Longitudinal	Duration (Hours)	rs3875089	DOM	317	0.6213	0.8406	0.126 [-0.377, 0.629]
Brain Imaging	Aβ Burden	Longitudinal	Duration (Hours)	rs491148	DOM	317	0.5229	0.7516	0.160 [-0.333, 0.653]
Brain Imaging	Aβ Burden	Longitudinal	Duration (Hours)	rs68006382	DOM	317	0.2211	0.746	0.327 [-0.198, 0.852]
Brain Imaging	Aβ Burden	Longitudinal	Duration (Hours)	rs71353406	DOM	317	0.4525	0.746	0.184 [-0.297, 0.665]
Brain Imaging	Aβ Burden	Longitudinal	Duration (Hours)	rs7240333	DOM	317	0.6902	0.8487	-0.135 [-0.804, 0.533]
Brain Imaging	Aβ Burden	Longitudinal	Duration (Hours)	rs9951307	DOM	317	0.4385	0.746	0.190 [-0.293, 0.674]
Brain Imaging	Aβ Burden	Longitudinal	Duration (Hours)	rs11661081	REC	NA	NA	NA	NA [NA, NA]
Brain Imaging	Aβ Burden	Longitudinal	Duration (Hours)	rs12968026	REC	317	0.4865	0.746	-0.552 [-2.110, 1.007]
Brain Imaging	Aβ Burden	Longitudinal	Duration (Hours)	rs151245	REC	317	0.3299	0.746	0.317 [-0.322, 0.957]
Brain Imaging	Aβ Burden	Longitudinal	Duration (Hours)	rs151246	REC	317	0.3453	0.746	0.494 [-0.534, 1.522]
Brain Imaging	Aβ Burden	Longitudinal	Duration (Hours)	rs162003	REC	NA	NA	NA	NA [NA, NA]
Brain Imaging	Aβ Burden	Longitudinal	Duration (Hours)	rs162007	REC	317	0.35	0.746	-0.501 [-1.554, 0.552]
Brain Imaging	Aβ Burden	Longitudinal	Duration (Hours)	rs2339214	REC	317	0.7839	0.8707	-0.082 [-0.669, 0.505]
Brain Imaging	Aβ Burden	Longitudinal	Duration (Hours)	rs3875089	REC	317	0.4732	0.746	-0.525 [-1.962, 0.913]
Brain Imaging	Aβ Burden	Longitudinal	Duration (Hours)	rs491148	REC	317	0.4775	0.746	-0.546 [-2.055, 0.964]
Brain Imaging	Aβ Burden	Longitudinal	Duration (Hours)	rs68006382	REC	317	0.332	0.746	-0.782 [-2.366, 0.802]
Brain Imaging	Aβ Burden	Longitudinal	Duration (Hours)	rs71353406	REC	317	0.7011	0.8487	-0.214 [-1.308, 0.880]
Brain Imaging	Aβ Burden	Longitudinal	Duration (Hours)	rs7240333	REC	NA	NA	NA	NA [NA, NA]
Brain Imaging	Aβ Burden	Longitudinal	Duration (Hours)	rs9951307	REC	317	0.795	0.8707	0.113 [-0.741, 0.967]
Brain Imaging	Aβ Burden	Longitudinal	Sleep Disturbances	rs11661081	DOM	317	0.9113	0.981	0.010 [-0.163, 0.183]
Brain Imaging	Aβ Burden	Longitudinal	Sleep Disturbances	rs12968026	DOM	317	0.0639	0.8185	0.150 [-0.009, 0.309]
Brain Imaging	Aβ Burden	Longitudinal	Sleep Disturbances	rs151245	DOM	317	0.2256	0.8185	0.090 [-0.056, 0.236]
Brain Imaging	Aβ Burden	Longitudinal	Sleep Disturbances	rs151246	DOM	317	0.6342	0.8241	0.035 [-0.110, 0.180]
Brain Imaging	Aβ Burden	Longitudinal	Sleep Disturbances	rs162003	DOM	317	0.2318	0.8185	-0.115 [-0.304, 0.074]
Brain Imaging	Aβ Burden	Longitudinal	Sleep Disturbances	rs162007	DOM	317	0.6512	0.8241	-0.034 [-0.182, 0.114]
Brain Imaging	Aβ Burden	Longitudinal	Sleep Disturbances	rs2339214	DOM	317	0.9784	0.981	-0.002 [-0.161, 0.156]
Brain Imaging	Aβ Burden	Longitudinal	Sleep Disturbances	rs3875089	DOM	317	0.0912	0.8185	0.128 [-0.021, 0.277]
Brain Imaging	Aβ Burden	Longitudinal	Sleep Disturbances	rs491148	DOM	317	0.2674	0.8185	0.084 [-0.065, 0.232]
Brain Imaging	Aβ Burden	Longitudinal	Sleep Disturbances	rs68006382	DOM	317	0.4166	0.8185	-0.061 [-0.209, 0.087]
Brain Imaging	Aβ Burden	Longitudinal	Sleep Disturbances	rs71353406	DOM	317	0.6234	0.8241	-0.035 [-0.175, 0.105]
Brain Imaging	Aβ Burden	Longitudinal	Sleep Disturbances	rs7240333	DOM	317	0.9764	0.981	0.003 [-0.184, 0.190]
Brain Imaging	Aβ Burden	Longitudinal	Sleep Disturbances	rs9951307	DOM	317	0.3703	0.8185	-0.066 [-0.209, 0.078]
Brain Imaging	Aβ Burden	Longitudinal	Sleep Disturbances	rs11661081	REC	NA	NA	NA	NA [NA, NA]
Brain Imaging	Aβ Burden	Longitudinal	Sleep Disturbances	rs12968026	REC	317	0.4199	0.8185	0.185 [-0.266, 0.637]
Brain Imaging	Aβ Burden	Longitudinal	Sleep Disturbances	rs151245	REC	317	0.2874	0.8185	0.099 [-0.084, 0.281]
Brain Imaging	Aβ Burden	Longitudinal	Sleep Disturbances	rs151246	REC	317	0.6808	0.8241	0.063 [-0.237, 0.362]
Brain Imaging	Aβ Burden	Longitudinal	Sleep Disturbances	rs162003	REC	NA	NA	NA	NA [NA, NA]
Brain Imaging	Aβ Burden	Longitudinal	Sleep Disturbances	rs162007	REC	317	0.4742	0.8185	0.133 [-0.231, 0.497]
Brain Imaging	Aβ Burden	Longitudinal	Sleep Disturbances	rs2339214	REC	317	0.1556	0.8185	-0.125 [-0.298, 0.048]
Brain Imaging	Aβ Burden	Longitudinal	Sleep Disturbances	rs3875089	REC	317	0.4784	0.8185	0.152 [-0.270, 0.575]
Brain Imaging	Aβ Burden	Longitudinal	Sleep Disturbances	rs491148	REC	317	0.4621	0.8185	0.117 [-0.196, 0.431]
Brain Imaging	Aβ Burden	Longitudinal	Sleep Disturbances	rs68006382	REC	317	0.4982	0.8185	0.183 [-0.348, 0.713]
Brain Imaging	Aβ Burden	Longitudinal	Sleep Disturbances	rs71353406	REC	317	0.6672	0.8241	-0.093 [-0.518, 0.332]
Brain Imaging	Aβ Burden	Longitudinal	Sleep Disturbances	rs7240333	REC	NA	NA	NA	NA [NA, NA]
Brain Imaging	Aβ Burden	Longitudinal	Sleep Disturbances	rs9951307	REC	317	0.981	0.981	0.003 [-0.240, 0.246]
Brain Imaging	Aβ Burden	Longitudinal	Sleep Efficiency	rs11661081	DOM	317	0.398	0.9938	0.025 [-0.033, 0.084]
Brain Imaging	Aβ Burden	Longitudinal	Sleep Efficiency	rs12968026	DOM	317	0.9487	0.9938	-0.002 [-0.052, 0.049]
Brain Imaging	Aβ Burden	Longitudinal	Sleep Efficiency	rs151245	DOM	317	0.986	0.9938	-0.000 [-0.044, 0.043]
Brain Imaging	Aβ Burden	Longitudinal	Sleep Efficiency	rs151246	DOM	317	0.723	0.9938	-0.008 [-0.051, 0.035]
Brain Imaging	Aβ Burden	Longitudinal	Sleep Efficiency	rs162003	DOM	317	0.9938	0.9938	-0.000 [-0.059, 0.058]
Brain Imaging	Aβ Burden	Longitudinal	Sleep Efficiency	rs162007	DOM	317	0.7774	0.9938	0.006 [-0.037, 0.050]
Brain Imaging	Aβ Burden	Longitudinal	Sleep Efficiency	rs2339214	DOM	317	0.4955	0.9938	0.016 [-0.031, 0.064]
Brain Imaging	Aβ Burden	Longitudinal	Sleep Efficiency	rs3875089	DOM	317	0.9495	0.9938	-0.001 [-0.047, 0.044]
Brain Imaging	Aβ Burden	Longitudinal	Sleep Efficiency	rs491148	DOM	317	0.9938	0.9938	0.000 [-0.044, 0.044]
Brain Imaging	Aβ Burden	Longitudinal	Sleep Efficiency	rs68006382	DOM	317	0.0508	0.9938	0.048 [-0.000, 0.097]
Brain Imaging	Aβ Burden	Longitudinal	Sleep Efficiency	rs71353406	DOM	317	0.4726	0.9938	0.015 [-0.027, 0.058]
Brain Imaging	Aβ Burden	Longitudinal	Sleep Efficiency	rs7240333	DOM	317	0.119	0.9938	-0.042 [-0.094, 0.011]
Brain Imaging	Aβ Burden	Longitudinal	Sleep Efficiency	rs9951307	DOM	317	0.5968	0.9938	0.011 [-0.031, 0.054]
Brain Imaging	Aβ Burden	Longitudinal	Sleep Efficiency	rs11661081	REC	NA	NA	NA	NA [NA, NA]
Brain Imaging	Aβ Burden	Longitudinal	Sleep Efficiency	rs12968026	REC	317	0.2386	0.9938	-0.070 [-0.187, 0.047]
Brain Imaging	Aβ Burden	Longitudinal	Sleep Efficiency	rs151245	REC	317	0.221	0.9938	-0.040 [-0.103, 0.024]
Brain Imaging	Aβ Burden	Longitudinal	Sleep Efficiency	rs151246	REC	317	0.5374	0.9938	-0.034 [-0.143, 0.075]
Brain Imaging	Aβ Burden	Longitudinal	Sleep Efficiency	rs162003	REC	NA	NA	NA	NA [NA, NA]
Brain Imaging	Aβ Burden	Longitudinal	Sleep Efficiency	rs162007	REC	317	0.4508	0.9938	-0.035 [-0.127, 0.056]
Brain Imaging	Aβ Burden	Longitudinal	Sleep Efficiency	rs2339214	REC	317	0.6747	0.9938	0.011 [-0.039, 0.060]
Brain Imaging	Aβ Burden	Longitudinal	Sleep Efficiency	rs3875089	REC	317	0.3448	0.9938	-0.049 [-0.151, 0.053]
Brain Imaging	Aβ Burden	Longitudinal	Sleep Efficiency	rs491148	REC	317	0.3456	0.9938	-0.068 [-0.209, 0.073]
Brain Imaging	Aβ Burden	Longitudinal	Sleep Efficiency	rs68006382	REC	317	0.9665	0.9938	0.003 [-0.159, 0.166]
Brain Imaging	Aβ Burden	Longitudinal	Sleep Efficiency	rs71353406	REC	317	0.7561	0.9938	0.013 [-0.068, 0.094]
Brain Imaging	Aβ Burden	Longitudinal	Sleep Efficiency	rs7240333	REC	NA	NA	NA	NA [NA, NA]
Brain Imaging	Aβ Burden	Longitudinal	Sleep Efficiency	rs9951307	REC	317	0.5289	0.9938	-0.021 [-0.088, 0.045]
Brain Imaging	Grey Matter Volume	Cross-Sectional	PSQI Total	rs11661081	DOM	277	0.8226	0.8226	-0.216 [-2.112, 1.680]
Brain Imaging	Grey Matter Volume	Cross-Sectional	PSQI Total	rs12968026	DOM	277	0.2818	0.6358	0.895 [-0.739, 2.529]
Brain Imaging	Grey Matter Volume	Cross-Sectional	PSQI Total	rs151245	DOM	277	0.3385	0.6358	0.620 [-0.653, 1.894]
Brain Imaging	Grey Matter Volume	Cross-Sectional	PSQI Total	rs151246	DOM	277	0.2794	0.6358	0.735 [-0.600, 2.070]
Brain Imaging	Grey Matter Volume	Cross-Sectional	PSQI Total	rs162003	DOM	277	0.1124	0.6358	1.347 [-0.318, 3.013]
Brain Imaging	Grey Matter Volume	Cross-Sectional	PSQI Total	rs162007	DOM	277	0.2999	0.6358	0.689 [-0.617, 1.994]
Brain Imaging	Grey Matter Volume	Cross-Sectional	PSQI Total	rs2339214	DOM	277	0.1484	0.6358	-1.043 [-2.461, 0.374]
Brain Imaging	Grey Matter Volume	Cross-Sectional	PSQI Total	rs3875089	DOM	277	0.2346	0.6358	0.832 [-0.543, 2.206]
Brain Imaging	Grey Matter Volume	Cross-Sectional	PSQI Total	rs491148	DOM	277	0.4882	0.6551	0.475 [-0.873, 1.823]
Brain Imaging	Grey Matter Volume	Cross-Sectional	PSQI Total	rs68006382	DOM	277	0.3594	0.6358	0.642 [-0.734, 2.018]
Brain Imaging	Grey Matter Volume	Cross-Sectional	PSQI Total	rs71353406	DOM	277	0.5919	0.7043	-0.342 [-1.597, 0.913]
Brain Imaging	Grey Matter Volume	Cross-Sectional	PSQI Total	rs7240333	DOM	277	0.0706	0.6358	-1.393 [-2.904, 0.118]
Brain Imaging	Grey Matter Volume	Cross-Sectional	PSQI Total	rs9951307	DOM	277	0.449	0.654	-0.486 [-1.748, 0.776]
Brain Imaging	Grey Matter Volume	Cross-Sectional	PSQI Total	rs11661081	REC	NA	NA	NA	NA [NA, NA]
Brain Imaging	Grey Matter Volume	Cross-Sectional	PSQI Total	rs12968026	REC	277	0.5127	0.6551	1.751 [-3.508, 7.010]
Brain Imaging	Grey Matter Volume	Cross-Sectional	PSQI Total	rs151245	REC	277	0.2675	0.6358	1.014 [-0.783, 2.811]
Brain Imaging	Grey Matter Volume	Cross-Sectional	PSQI Total	rs151246	REC	277	0.455	0.654	-0.999 [-3.629, 1.630]
Brain Imaging	Grey Matter Volume	Cross-Sectional	PSQI Total	rs162003	REC	NA	NA	NA	NA [NA, NA]
Brain Imaging	Grey Matter Volume	Cross-Sectional	PSQI Total	rs162007	REC	277	0.6737	0.7043	-0.736 [-4.175, 2.703]
Brain Imaging	Grey Matter Volume	Cross-Sectional	PSQI Total	rs2339214	REC	277	0.6373	0.7043	-0.332 [-1.716, 1.052]
Brain Imaging	Grey Matter Volume	Cross-Sectional	PSQI Total	rs3875089	REC	277	0.6651	0.7043	0.803 [-2.844, 4.449]
Brain Imaging	Grey Matter Volume	Cross-Sectional	PSQI Total	rs491148	REC	277	0.2645	0.6358	2.412 [-1.835, 6.659]
Brain Imaging	Grey Matter Volume	Cross-Sectional	PSQI Total	rs68006382	REC	277	0.0729	0.6358	3.955 [-0.370, 8.280]
Brain Imaging	Grey Matter Volume	Cross-Sectional	PSQI Total	rs71353406	REC	277	0.3098	0.6358	1.159 [-1.083, 3.400]
Brain Imaging	Grey Matter Volume	Cross-Sectional	PSQI Total	rs7240333	REC	NA	NA	NA	NA [NA, NA]
Brain Imaging	Grey Matter Volume	Cross-Sectional	PSQI Total	rs9951307	REC	277	0.4226	0.654	-0.806 [-2.782, 1.170]
Brain Imaging	Grey Matter Volume	Cross-Sectional	Latency (Minutes)	rs11661081	DOM	277	0.2245	0.5816	0.206 [-0.127, 0.540]
Brain Imaging	Grey Matter Volume	Cross-Sectional	Latency (Minutes)	rs12968026	DOM	277	0.085	0.3538	0.243 [-0.034, 0.520]
Brain Imaging	Grey Matter Volume	Cross-Sectional	Latency (Minutes)	rs151245	DOM	277	0.3034	0.5816	0.128 [-0.116, 0.373]
Brain Imaging	Grey Matter Volume	Cross-Sectional	Latency (Minutes)	rs151246	DOM	277	0.3882	0.6869	0.108 [-0.138, 0.354]
Brain Imaging	Grey Matter Volume	Cross-Sectional	Latency (Minutes)	rs162003	DOM	277	0.9264	0.9264	-0.018 [-0.394, 0.359]
Brain Imaging	Grey Matter Volume	Cross-Sectional	Latency (Minutes)	rs162007	DOM	277	0.7376	0.7914	0.040 [-0.197, 0.277]
Brain Imaging	Grey Matter Volume	Cross-Sectional	Latency (Minutes)	rs2339214	DOM	277	0.4486	0.7267	-0.105 [-0.376, 0.167]
Brain Imaging	Grey Matter Volume	Cross-Sectional	Latency (Minutes)	rs3875089	DOM	277	0.0923	0.3538	0.209 [-0.035, 0.453]
Brain Imaging	Grey Matter Volume	Cross-Sectional	Latency (Minutes)	rs491148	DOM	277	0.2276	0.5816	0.147 [-0.093, 0.387]
Brain Imaging	Grey Matter Volume	Cross-Sectional	Latency (Minutes)	rs68006382	DOM	277	0.1503	0.4937	-0.177 [-0.419, 0.065]
Brain Imaging	Grey Matter Volume	Cross-Sectional	Latency (Minutes)	rs71353406	DOM	277	0.036	0.3538	-0.248 [-0.480, -0.016]
Brain Imaging	Grey Matter Volume	Cross-Sectional	Latency (Minutes)	rs7240333	DOM	277	0.0533	0.3538	-0.354 [-0.713, 0.005]
Brain Imaging	Grey Matter Volume	Cross-Sectional	Latency (Minutes)	rs9951307	DOM	277	0.0105	0.2408	0.302 [0.071, 0.532]
Brain Imaging	Grey Matter Volume	Cross-Sectional	Latency (Minutes)	rs11661081	REC	NA	NA	NA	NA [NA, NA]
Brain Imaging	Grey Matter Volume	Cross-Sectional	Latency (Minutes)	rs12968026	REC	277	0.4739	0.7267	-0.367 [-1.375, 0.641]
Brain Imaging	Grey Matter Volume	Cross-Sectional	Latency (Minutes)	rs151245	REC	277	0.3005	0.5816	0.188 [-0.168, 0.544]
Brain Imaging	Grey Matter Volume	Cross-Sectional	Latency (Minutes)	rs151246	REC	277	0.2994	0.5816	-0.340 [-0.984, 0.304]
Brain Imaging	Grey Matter Volume	Cross-Sectional	Latency (Minutes)	rs162003	REC	NA	NA	NA	NA [NA, NA]
Brain Imaging	Grey Matter Volume	Cross-Sectional	Latency (Minutes)	rs162007	REC	277	0.0786	0.3538	-0.392 [-0.830, 0.045]
Brain Imaging	Grey Matter Volume	Cross-Sectional	Latency (Minutes)	rs2339214	REC	277	0.757	0.7914	-0.042 [-0.310, 0.226]
Brain Imaging	Grey Matter Volume	Cross-Sectional	Latency (Minutes)	rs3875089	REC	277	0.5234	0.7306	-0.293 [-1.195, 0.609]
Brain Imaging	Grey Matter Volume	Cross-Sectional	Latency (Minutes)	rs491148	REC	277	0.5652	0.7306	0.458 [-1.108, 2.023]
Brain Imaging	Grey Matter Volume	Cross-Sectional	Latency (Minutes)	rs68006382	REC	277	0.7406	0.7914	-0.124 [-0.860, 0.612]
Brain Imaging	Grey Matter Volume	Cross-Sectional	Latency (Minutes)	rs71353406	REC	277	0.5718	0.7306	-0.148 [-0.662, 0.367]
Brain Imaging	Grey Matter Volume	Cross-Sectional	Latency (Minutes)	rs7240333	REC	NA	NA	NA	NA [NA, NA]
Brain Imaging	Grey Matter Volume	Cross-Sectional	Latency (Minutes)	rs9951307	REC	277	0.7411	0.7914	-0.088 [-0.612, 0.436]
Brain Imaging	Grey Matter Volume	Cross-Sectional	Duration (Hours)	rs11661081	DOM	277	0.3106	0.9491	-2.653 [-7.796, 2.489]
Brain Imaging	Grey Matter Volume	Cross-Sectional	Duration (Hours)	rs12968026	DOM	277	0.9936	0.9936	0.017 [-4.268, 4.303]
Brain Imaging	Grey Matter Volume	Cross-Sectional	Duration (Hours)	rs151245	DOM	277	0.6689	0.9491	-0.811 [-4.540, 2.918]
Brain Imaging	Grey Matter Volume	Cross-Sectional	Duration (Hours)	rs151246	DOM	277	0.1634	0.9491	-2.740 [-6.601, 1.121]
Brain Imaging	Grey Matter Volume	Cross-Sectional	Duration (Hours)	rs162003	DOM	277	0.1784	0.9491	-3.366 [-8.278, 1.545]
Brain Imaging	Grey Matter Volume	Cross-Sectional	Duration (Hours)	rs162007	DOM	277	0.6069	0.9491	-0.980 [-4.725, 2.766]
Brain Imaging	Grey Matter Volume	Cross-Sectional	Duration (Hours)	rs2339214	DOM	277	0.7995	0.9491	0.513 [-3.462, 4.488]
Brain Imaging	Grey Matter Volume	Cross-Sectional	Duration (Hours)	rs3875089	DOM	277	0.9078	0.9491	-0.230 [-4.144, 3.684]
Brain Imaging	Grey Matter Volume	Cross-Sectional	Duration (Hours)	rs491148	DOM	277	0.6885	0.9491	0.779 [-3.041, 4.598]
Brain Imaging	Grey Matter Volume	Cross-Sectional	Duration (Hours)	rs68006382	DOM	277	0.3331	0.9491	-1.962 [-5.946, 2.022]
Brain Imaging	Grey Matter Volume	Cross-Sectional	Duration (Hours)	rs71353406	DOM	277	0.8531	0.9491	-0.345 [-4.012, 3.322]
Brain Imaging	Grey Matter Volume	Cross-Sectional	Duration (Hours)	rs7240333	DOM	277	0.3703	0.9491	2.241 [-2.676, 7.159]
Brain Imaging	Grey Matter Volume	Cross-Sectional	Duration (Hours)	rs9951307	DOM	277	0.8525	0.9491	-0.350 [-4.057, 3.356]
Brain Imaging	Grey Matter Volume	Cross-Sectional	Duration (Hours)	rs11661081	REC	NA	NA	NA	NA [NA, NA]
Brain Imaging	Grey Matter Volume	Cross-Sectional	Duration (Hours)	rs12968026	REC	277	0.8721	0.9491	-0.972 [-12.847, 10.902]
Brain Imaging	Grey Matter Volume	Cross-Sectional	Duration (Hours)	rs151245	REC	277	0.4894	0.9491	-1.941 [-7.461, 3.580]
Brain Imaging	Grey Matter Volume	Cross-Sectional	Duration (Hours)	rs151246	REC	277	0.8028	0.9491	1.093 [-7.518, 9.704]
Brain Imaging	Grey Matter Volume	Cross-Sectional	Duration (Hours)	rs162003	REC	NA	NA	NA	NA [NA, NA]
Brain Imaging	Grey Matter Volume	Cross-Sectional	Duration (Hours)	rs162007	REC	277	0.6198	0.9491	2.323 [-6.886, 11.532]
Brain Imaging	Grey Matter Volume	Cross-Sectional	Duration (Hours)	rs2339214	REC	277	0.7881	0.9491	0.570 [-3.601, 4.740]
Brain Imaging	Grey Matter Volume	Cross-Sectional	Duration (Hours)	rs3875089	REC	277	0.7867	0.9491	-1.472 [-12.171, 9.226]
Brain Imaging	Grey Matter Volume	Cross-Sectional	Duration (Hours)	rs491148	REC	277	0.75	0.9491	-1.838 [-13.183, 9.507]
Brain Imaging	Grey Matter Volume	Cross-Sectional	Duration (Hours)	rs68006382	REC	277	0.2208	0.9491	-5.921 [-15.421, 3.578]
Brain Imaging	Grey Matter Volume	Cross-Sectional	Duration (Hours)	rs71353406	REC	277	0.3178	0.9491	-3.374 [-10.011, 3.263]
Brain Imaging	Grey Matter Volume	Cross-Sectional	Duration (Hours)	rs7240333	REC	NA	NA	NA	NA [NA, NA]
Brain Imaging	Grey Matter Volume	Cross-Sectional	Duration (Hours)	rs9951307	REC	277	0.1063	0.9491	4.872 [-1.047, 10.791]
Brain Imaging	Grey Matter Volume	Cross-Sectional	Sleep Disturbances	rs11661081	DOM	277	0.9119	0.9119	-0.073 [-1.378, 1.231]
Brain Imaging	Grey Matter Volume	Cross-Sectional	Sleep Disturbances	rs12968026	DOM	277	0.675	0.9026	0.269 [-0.992, 1.530]
Brain Imaging	Grey Matter Volume	Cross-Sectional	Sleep Disturbances	rs151245	DOM	277	0.576	0.9026	0.315 [-0.793, 1.424]
Brain Imaging	Grey Matter Volume	Cross-Sectional	Sleep Disturbances	rs151246	DOM	277	0.6022	0.9026	0.300 [-0.831, 1.430]
Brain Imaging	Grey Matter Volume	Cross-Sectional	Sleep Disturbances	rs162003	DOM	277	0.4545	0.9026	0.537 [-0.875, 1.950]
Brain Imaging	Grey Matter Volume	Cross-Sectional	Sleep Disturbances	rs162007	DOM	277	0.8374	0.9026	-0.118 [-1.249, 1.013]
Brain Imaging	Grey Matter Volume	Cross-Sectional	Sleep Disturbances	rs2339214	DOM	277	0.7065	0.9026	-0.237 [-1.477, 1.002]
Brain Imaging	Grey Matter Volume	Cross-Sectional	Sleep Disturbances	rs3875089	DOM	277	0.7756	0.9026	0.172 [-1.017, 1.361]
Brain Imaging	Grey Matter Volume	Cross-Sectional	Sleep Disturbances	rs491148	DOM	277	0.8039	0.9026	0.151 [-1.046, 1.348]
Brain Imaging	Grey Matter Volume	Cross-Sectional	Sleep Disturbances	rs68006382	DOM	277	0.7666	0.9026	-0.175 [-1.333, 0.984]
Brain Imaging	Grey Matter Volume	Cross-Sectional	Sleep Disturbances	rs71353406	DOM	277	0.517	0.9026	-0.360 [-1.451, 0.732]
Brain Imaging	Grey Matter Volume	Cross-Sectional	Sleep Disturbances	rs7240333	DOM	277	0.6139	0.9026	-0.381 [-1.864, 1.103]
Brain Imaging	Grey Matter Volume	Cross-Sectional	Sleep Disturbances	rs9951307	DOM	277	0.5478	0.9026	-0.338 [-1.445, 0.769]
Brain Imaging	Grey Matter Volume	Cross-Sectional	Sleep Disturbances	rs11661081	REC	NA	NA	NA	NA [NA, NA]
Brain Imaging	Grey Matter Volume	Cross-Sectional	Sleep Disturbances	rs12968026	REC	277	0.2732	0.9026	2.061 [-1.635, 5.756]
Brain Imaging	Grey Matter Volume	Cross-Sectional	Sleep Disturbances	rs151245	REC	277	0.2971	0.9026	0.768 [-0.679, 2.214]
Brain Imaging	Grey Matter Volume	Cross-Sectional	Sleep Disturbances	rs151246	REC	277	0.2368	0.9026	1.274 [-0.841, 3.390]
Brain Imaging	Grey Matter Volume	Cross-Sectional	Sleep Disturbances	rs162003	REC	NA	NA	NA	NA [NA, NA]
Brain Imaging	Grey Matter Volume	Cross-Sectional	Sleep Disturbances	rs162007	REC	277	0.1351	0.9026	2.027 [-0.636, 4.690]
Brain Imaging	Grey Matter Volume	Cross-Sectional	Sleep Disturbances	rs2339214	REC	277	0.3211	0.9026	-0.643 [-1.917, 0.631]
Brain Imaging	Grey Matter Volume	Cross-Sectional	Sleep Disturbances	rs3875089	REC	277	0.2948	0.9026	1.884 [-1.650, 5.418]
Brain Imaging	Grey Matter Volume	Cross-Sectional	Sleep Disturbances	rs491148	REC	277	0.8344	0.9026	-0.264 [-2.748, 2.220]
Brain Imaging	Grey Matter Volume	Cross-Sectional	Sleep Disturbances	rs68006382	REC	277	0.6376	0.9026	0.884 [-2.806, 4.573]
Brain Imaging	Grey Matter Volume	Cross-Sectional	Sleep Disturbances	rs71353406	REC	277	0.5998	0.9026	0.731 [-2.008, 3.470]
Brain Imaging	Grey Matter Volume	Cross-Sectional	Sleep Disturbances	rs7240333	REC	NA	NA	NA	NA [NA, NA]
Brain Imaging	Grey Matter Volume	Cross-Sectional	Sleep Disturbances	rs9951307	REC	277	0.8633	0.9026	-0.162 [-2.017, 1.692]
Brain Imaging	Grey Matter Volume	Cross-Sectional	Sleep Efficiency	rs11661081	DOM	277	0.5014	0.9867	-0.149 [-0.587, 0.288]
Brain Imaging	Grey Matter Volume	Cross-Sectional	Sleep Efficiency	rs12968026	DOM	277	0.4687	0.9867	-0.136 [-0.506, 0.233]
Brain Imaging	Grey Matter Volume	Cross-Sectional	Sleep Efficiency	rs151245	DOM	277	0.1629	0.7483	-0.224 [-0.539, 0.091]
Brain Imaging	Grey Matter Volume	Cross-Sectional	Sleep Efficiency	rs151246	DOM	277	0.0667	0.7483	-0.314 [-0.650, 0.022]
Brain Imaging	Grey Matter Volume	Cross-Sectional	Sleep Efficiency	rs162003	DOM	277	0.8584	0.9957	-0.041 [-0.494, 0.412]
Brain Imaging	Grey Matter Volume	Cross-Sectional	Sleep Efficiency	rs162007	DOM	277	0.891	0.9957	-0.023 [-0.347, 0.302]
Brain Imaging	Grey Matter Volume	Cross-Sectional	Sleep Efficiency	rs2339214	DOM	277	0.2495	0.8199	0.217 [-0.153, 0.587]
Brain Imaging	Grey Matter Volume	Cross-Sectional	Sleep Efficiency	rs3875089	DOM	277	0.4675	0.9867	-0.125 [-0.462, 0.213]
Brain Imaging	Grey Matter Volume	Cross-Sectional	Sleep Efficiency	rs491148	DOM	277	0.7476	0.9957	-0.054 [-0.387, 0.278]
Brain Imaging	Grey Matter Volume	Cross-Sectional	Sleep Efficiency	rs68006382	DOM	277	0.8048	0.9957	-0.047 [-0.418, 0.325]
Brain Imaging	Grey Matter Volume	Cross-Sectional	Sleep Efficiency	rs71353406	DOM	277	0.8079	0.9957	0.039 [-0.279, 0.358]
Brain Imaging	Grey Matter Volume	Cross-Sectional	Sleep Efficiency	rs7240333	DOM	277	0.3569	0.9867	0.182 [-0.207, 0.571]
Brain Imaging	Grey Matter Volume	Cross-Sectional	Sleep Efficiency	rs9951307	DOM	277	0.9607	0.9957	-0.008 [-0.328, 0.312]
Brain Imaging	Grey Matter Volume	Cross-Sectional	Sleep Efficiency	rs11661081	REC	NA	NA	NA	NA [NA, NA]
Brain Imaging	Grey Matter Volume	Cross-Sectional	Sleep Efficiency	rs12968026	REC	277	0.9957	0.9957	-0.002 [-0.856, 0.852]
Brain Imaging	Grey Matter Volume	Cross-Sectional	Sleep Efficiency	rs151245	REC	277	0.1074	0.7483	-0.415 [-0.920, 0.091]
Brain Imaging	Grey Matter Volume	Cross-Sectional	Sleep Efficiency	rs151246	REC	277	0.6215	0.9957	-0.226 [-1.125, 0.673]
Brain Imaging	Grey Matter Volume	Cross-Sectional	Sleep Efficiency	rs162003	REC	NA	NA	NA	NA [NA, NA]
Brain Imaging	Grey Matter Volume	Cross-Sectional	Sleep Efficiency	rs162007	REC	277	0.1952	0.7483	0.587 [-0.303, 1.477]
Brain Imaging	Grey Matter Volume	Cross-Sectional	Sleep Efficiency	rs2339214	REC	277	0.9053	0.9957	-0.022 [-0.382, 0.338]
Brain Imaging	Grey Matter Volume	Cross-Sectional	Sleep Efficiency	rs3875089	REC	277	0.9844	0.9957	0.007 [-0.739, 0.754]
Brain Imaging	Grey Matter Volume	Cross-Sectional	Sleep Efficiency	rs491148	REC	277	0.5869	0.9957	-0.305 [-1.408, 0.799]
Brain Imaging	Grey Matter Volume	Cross-Sectional	Sleep Efficiency	rs68006382	REC	277	0.0913	0.7483	-1.079 [-2.333, 0.175]
Brain Imaging	Grey Matter Volume	Cross-Sectional	Sleep Efficiency	rs71353406	REC	277	0.1765	0.7483	-0.398 [-0.977, 0.180]
Brain Imaging	Grey Matter Volume	Cross-Sectional	Sleep Efficiency	rs7240333	REC	NA	NA	NA	NA [NA, NA]
Brain Imaging	Grey Matter Volume	Cross-Sectional	Sleep Efficiency	rs9951307	REC	277	0.5148	0.9867	0.160 [-0.324, 0.645]
Brain Imaging	Grey Matter Volume	Longitudinal	PSQI Total	rs11661081	DOM	108	0.1965	0.6172	-0.098 [-0.249, 0.052]
Brain Imaging	Grey Matter Volume	Longitudinal	PSQI Total	rs12968026	DOM	108	0.4447	0.6172	0.050 [-0.080, 0.180]
Brain Imaging	Grey Matter Volume	Longitudinal	PSQI Total	rs151245	DOM	108	0.3892	0.6172	0.044 [-0.057, 0.146]
Brain Imaging	Grey Matter Volume	Longitudinal	PSQI Total	rs151246	DOM	108	0.8019	0.849	0.012 [-0.084, 0.108]
Brain Imaging	Grey Matter Volume	Longitudinal	PSQI Total	rs162003	DOM	108	0.7856	0.849	0.015 [-0.092, 0.121]
Brain Imaging	Grey Matter Volume	Longitudinal	PSQI Total	rs162007	DOM	108	0.0631	0.6172	0.087 [-0.005, 0.179]
Brain Imaging	Grey Matter Volume	Longitudinal	PSQI Total	rs2339214	DOM	108	0.3807	0.6172	-0.045 [-0.145, 0.056]
Brain Imaging	Grey Matter Volume	Longitudinal	PSQI Total	rs3875089	DOM	108	0.1425	0.6172	0.072 [-0.025, 0.168]
Brain Imaging	Grey Matter Volume	Longitudinal	PSQI Total	rs491148	DOM	108	0.4457	0.6172	0.037 [-0.059, 0.132]
Brain Imaging	Grey Matter Volume	Longitudinal	PSQI Total	rs68006382	DOM	108	0.4885	0.6281	-0.040 [-0.153, 0.074]
Brain Imaging	Grey Matter Volume	Longitudinal	PSQI Total	rs71353406	DOM	108	0.8696	0.8696	0.008 [-0.085, 0.100]
Brain Imaging	Grey Matter Volume	Longitudinal	PSQI Total	rs7240333	DOM	108	0.2937	0.6172	0.056 [-0.049, 0.162]
Brain Imaging	Grey Matter Volume	Longitudinal	PSQI Total	rs9951307	DOM	108	0.1904	0.6172	-0.059 [-0.147, 0.030]
Brain Imaging	Grey Matter Volume	Longitudinal	PSQI Total	rs11661081	REC	NA	NA	NA	NA [NA, NA]
Brain Imaging	Grey Matter Volume	Longitudinal	PSQI Total	rs12968026	REC	NA	NA	NA	NA [NA, NA]
Brain Imaging	Grey Matter Volume	Longitudinal	PSQI Total	rs151245	REC	108	0.0824	0.6172	0.101 [-0.013, 0.216]
Brain Imaging	Grey Matter Volume	Longitudinal	PSQI Total	rs151246	REC	108	0.3054	0.6172	0.081 [-0.075, 0.238]
Brain Imaging	Grey Matter Volume	Longitudinal	PSQI Total	rs162003	REC	NA	NA	NA	NA [NA, NA]
Brain Imaging	Grey Matter Volume	Longitudinal	PSQI Total	rs162007	REC	108	0.3191	0.6172	-0.079 [-0.236, 0.078]
Brain Imaging	Grey Matter Volume	Longitudinal	PSQI Total	rs2339214	REC	108	0.241	0.6172	-0.070 [-0.187, 0.048]
Brain Imaging	Grey Matter Volume	Longitudinal	PSQI Total	rs3875089	REC	NA	NA	NA	NA [NA, NA]
Brain Imaging	Grey Matter Volume	Longitudinal	PSQI Total	rs491148	REC	NA	NA	NA	NA [NA, NA]
Brain Imaging	Grey Matter Volume	Longitudinal	PSQI Total	rs68006382	REC	NA	NA	NA	NA [NA, NA]
Brain Imaging	Grey Matter Volume	Longitudinal	PSQI Total	rs71353406	REC	NA	NA	NA	NA [NA, NA]
Brain Imaging	Grey Matter Volume	Longitudinal	PSQI Total	rs7240333	REC	NA	NA	NA	NA [NA, NA]
Brain Imaging	Grey Matter Volume	Longitudinal	PSQI Total	rs9951307	REC	108	0.7074	0.8488	-0.028 [-0.174, 0.119]
Brain Imaging	Grey Matter Volume	Longitudinal	Latency (Minutes)	rs11661081	DOM	108	0.2528	0.392	-0.013 [-0.036, 0.010]
Brain Imaging	Grey Matter Volume	Longitudinal	Latency (Minutes)	rs12968026	DOM	108	0.2613	0.392	0.013 [-0.010, 0.037]
Brain Imaging	Grey Matter Volume	Longitudinal	Latency (Minutes)	rs151245	DOM	108	0.0116	0.1169	0.022 [0.005, 0.039]
Brain Imaging	Grey Matter Volume	Longitudinal	Latency (Minutes)	rs151246	DOM	108	0.258	0.392	0.010 [-0.008, 0.028]
Brain Imaging	Grey Matter Volume	Longitudinal	Latency (Minutes)	rs162003	DOM	108	0.9741	0.9741	-0.001 [-0.034, 0.033]
Brain Imaging	Grey Matter Volume	Longitudinal	Latency (Minutes)	rs162007	DOM	108	0.9485	0.9741	0.001 [-0.017, 0.018]
Brain Imaging	Grey Matter Volume	Longitudinal	Latency (Minutes)	rs2339214	DOM	108	0.0902	0.232	-0.018 [-0.040, 0.003]
Brain Imaging	Grey Matter Volume	Longitudinal	Latency (Minutes)	rs3875089	DOM	108	0.0463	0.1389	0.019 [0.000, 0.038]
Brain Imaging	Grey Matter Volume	Longitudinal	Latency (Minutes)	rs491148	DOM	108	0.0418	0.1389	0.018 [0.001, 0.036]
Brain Imaging	Grey Matter Volume	Longitudinal	Latency (Minutes)	rs68006382	DOM	108	0.7972	0.9741	-0.002 [-0.020, 0.015]
Brain Imaging	Grey Matter Volume	Longitudinal	Latency (Minutes)	rs71353406	DOM	108	0.5945	0.8231	0.005 [-0.012, 0.021]
Brain Imaging	Grey Matter Volume	Longitudinal	Latency (Minutes)	rs7240333	DOM	108	0.1504	0.3008	0.016 [-0.006, 0.039]
Brain Imaging	Grey Matter Volume	Longitudinal	Latency (Minutes)	rs9951307	DOM	108	0.8417	0.9741	-0.002 [-0.018, 0.015]
Brain Imaging	Grey Matter Volume	Longitudinal	Latency (Minutes)	rs11661081	REC	NA	NA	NA	NA [NA, NA]
Brain Imaging	Grey Matter Volume	Longitudinal	Latency (Minutes)	rs12968026	REC	NA	NA	NA	NA [NA, NA]
Brain Imaging	Grey Matter Volume	Longitudinal	Latency (Minutes)	rs151245	REC	108	0.0389	0.1389	0.025 [0.001, 0.049]
Brain Imaging	Grey Matter Volume	Longitudinal	Latency (Minutes)	rs151246	REC	108	0.1483	0.3008	0.027 [-0.010, 0.064]
Brain Imaging	Grey Matter Volume	Longitudinal	Latency (Minutes)	rs162003	REC	NA	NA	NA	NA [NA, NA]
Brain Imaging	Grey Matter Volume	Longitudinal	Latency (Minutes)	rs162007	REC	108	0.0132	0.1169	-0.030 [-0.053, -0.006]
Brain Imaging	Grey Matter Volume	Longitudinal	Latency (Minutes)	rs2339214	REC	108	0.0195	0.1169	-0.022 [-0.040, -0.004]
Brain Imaging	Grey Matter Volume	Longitudinal	Latency (Minutes)	rs3875089	REC	NA	NA	NA	NA [NA, NA]
Brain Imaging	Grey Matter Volume	Longitudinal	Latency (Minutes)	rs491148	REC	NA	NA	NA	NA [NA, NA]
Brain Imaging	Grey Matter Volume	Longitudinal	Latency (Minutes)	rs68006382	REC	NA	NA	NA	NA [NA, NA]
Brain Imaging	Grey Matter Volume	Longitudinal	Latency (Minutes)	rs71353406	REC	NA	NA	NA	NA [NA, NA]
Brain Imaging	Grey Matter Volume	Longitudinal	Latency (Minutes)	rs7240333	REC	NA	NA	NA	NA [NA, NA]
Brain Imaging	Grey Matter Volume	Longitudinal	Latency (Minutes)	rs9951307	REC	108	0.9405	0.9741	0.001 [-0.028, 0.030]
Brain Imaging	Grey Matter Volume	Longitudinal	Duration (Hours)	rs11661081	DOM	108	0.3361	0.55	-0.192 [-0.585, 0.202]
Brain Imaging	Grey Matter Volume	Longitudinal	Duration (Hours)	rs12968026	DOM	108	0.5839	0.7007	-0.087 [-0.400, 0.226]
Brain Imaging	Grey Matter Volume	Longitudinal	Duration (Hours)	rs151245	DOM	108	0.001	0.0172	-0.489 [-0.774, -0.204]
Brain Imaging	Grey Matter Volume	Longitudinal	Duration (Hours)	rs151246	DOM	108	0.1618	0.4032	-0.198 [-0.476, 0.081]
Brain Imaging	Grey Matter Volume	Longitudinal	Duration (Hours)	rs162003	DOM	108	0.9592	0.9592	0.009 [-0.327, 0.344]
Brain Imaging	Grey Matter Volume	Longitudinal	Duration (Hours)	rs162007	DOM	108	0.2774	0.55	0.150 [-0.122, 0.422]
Brain Imaging	Grey Matter Volume	Longitudinal	Duration (Hours)	rs2339214	DOM	108	0.4235	0.5863	0.111 [-0.163, 0.385]
Brain Imaging	Grey Matter Volume	Longitudinal	Duration (Hours)	rs3875089	DOM	108	0.0769	0.36	-0.247 [-0.522, 0.027]
Brain Imaging	Grey Matter Volume	Longitudinal	Duration (Hours)	rs491148	DOM	108	0.08	0.36	-0.243 [-0.515, 0.030]
Brain Imaging	Grey Matter Volume	Longitudinal	Duration (Hours)	rs68006382	DOM	108	0.8259	0.9292	0.038 [-0.307, 0.384]
Brain Imaging	Grey Matter Volume	Longitudinal	Duration (Hours)	rs71353406	DOM	108	0.3144	0.55	-0.143 [-0.423, 0.137]
Brain Imaging	Grey Matter Volume	Longitudinal	Duration (Hours)	rs7240333	DOM	108	0.1271	0.4032	-0.273 [-0.625, 0.079]
Brain Imaging	Grey Matter Volume	Longitudinal	Duration (Hours)	rs9951307	DOM	108	0.9167	0.9592	0.014 [-0.260, 0.289]
Brain Imaging	Grey Matter Volume	Longitudinal	Duration (Hours)	rs11661081	REC	NA	NA	NA	NA [NA, NA]
Brain Imaging	Grey Matter Volume	Longitudinal	Duration (Hours)	rs12968026	REC	NA	NA	NA	NA [NA, NA]
Brain Imaging	Grey Matter Volume	Longitudinal	Duration (Hours)	rs151245	REC	108	0.1678	0.4032	-0.237 [-0.577, 0.102]
Brain Imaging	Grey Matter Volume	Longitudinal	Duration (Hours)	rs151246	REC	108	0.4199	0.5863	-0.203 [-0.702, 0.295]
Brain Imaging	Grey Matter Volume	Longitudinal	Duration (Hours)	rs162003	REC	NA	NA	NA	NA [NA, NA]
Brain Imaging	Grey Matter Volume	Longitudinal	Duration (Hours)	rs162007	REC	108	0.1792	0.4032	0.305 [-0.142, 0.751]
Brain Imaging	Grey Matter Volume	Longitudinal	Duration (Hours)	rs2339214	REC	108	0.0031	0.0278	0.496 [0.172, 0.821]
Brain Imaging	Grey Matter Volume	Longitudinal	Duration (Hours)	rs3875089	REC	NA	NA	NA	NA [NA, NA]
Brain Imaging	Grey Matter Volume	Longitudinal	Duration (Hours)	rs491148	REC	NA	NA	NA	NA [NA, NA]
Brain Imaging	Grey Matter Volume	Longitudinal	Duration (Hours)	rs68006382	REC	NA	NA	NA	NA [NA, NA]
Brain Imaging	Grey Matter Volume	Longitudinal	Duration (Hours)	rs71353406	REC	NA	NA	NA	NA [NA, NA]
Brain Imaging	Grey Matter Volume	Longitudinal	Duration (Hours)	rs7240333	REC	NA	NA	NA	NA [NA, NA]
Brain Imaging	Grey Matter Volume	Longitudinal	Duration (Hours)	rs9951307	REC	108	0.4725	0.6075	-0.162 [-0.607, 0.284]
Brain Imaging	Grey Matter Volume	Longitudinal	Sleep Disturbances	rs11661081	DOM	108	0.7938	0.9277	-0.013 [-0.109, 0.083]
Brain Imaging	Grey Matter Volume	Longitudinal	Sleep Disturbances	rs12968026	DOM	108	0.7103	0.9277	-0.020 [-0.127, 0.087]
Brain Imaging	Grey Matter Volume	Longitudinal	Sleep Disturbances	rs151245	DOM	108	0.2346	0.9277	-0.057 [-0.152, 0.038]
Brain Imaging	Grey Matter Volume	Longitudinal	Sleep Disturbances	rs151246	DOM	108	0.7328	0.9277	-0.014 [-0.096, 0.067]
Brain Imaging	Grey Matter Volume	Longitudinal	Sleep Disturbances	rs162003	DOM	108	0.771	0.9277	-0.017 [-0.129, 0.096]
Brain Imaging	Grey Matter Volume	Longitudinal	Sleep Disturbances	rs162007	DOM	108	0.0927	0.8345	0.076 [-0.013, 0.164]
Brain Imaging	Grey Matter Volume	Longitudinal	Sleep Disturbances	rs2339214	DOM	108	0.9791	0.9897	-0.001 [-0.095, 0.093]
Brain Imaging	Grey Matter Volume	Longitudinal	Sleep Disturbances	rs3875089	DOM	108	0.8213	0.9277	-0.010 [-0.102, 0.081]
Brain Imaging	Grey Matter Volume	Longitudinal	Sleep Disturbances	rs491148	DOM	108	0.4234	0.9277	-0.037 [-0.128, 0.054]
Brain Imaging	Grey Matter Volume	Longitudinal	Sleep Disturbances	rs68006382	DOM	108	0.5615	0.9277	-0.026 [-0.114, 0.062]
Brain Imaging	Grey Matter Volume	Longitudinal	Sleep Disturbances	rs71353406	DOM	108	0.6213	0.9277	-0.021 [-0.103, 0.062]
Brain Imaging	Grey Matter Volume	Longitudinal	Sleep Disturbances	rs7240333	DOM	108	0.9897	0.9897	0.001 [-0.107, 0.108]
Brain Imaging	Grey Matter Volume	Longitudinal	Sleep Disturbances	rs9951307	DOM	108	0.8246	0.9277	0.009 [-0.075, 0.094]
Brain Imaging	Grey Matter Volume	Longitudinal	Sleep Disturbances	rs11661081	REC	NA	NA	NA	NA [NA, NA]
Brain Imaging	Grey Matter Volume	Longitudinal	Sleep Disturbances	rs12968026	REC	NA	NA	NA	NA [NA, NA]
Brain Imaging	Grey Matter Volume	Longitudinal	Sleep Disturbances	rs151245	REC	108	0.609	0.9277	0.028 [-0.080, 0.135]
Brain Imaging	Grey Matter Volume	Longitudinal	Sleep Disturbances	rs151246	REC	108	0.6976	0.9277	0.026 [-0.106, 0.158]
Brain Imaging	Grey Matter Volume	Longitudinal	Sleep Disturbances	rs162003	REC	NA	NA	NA	NA [NA, NA]
Brain Imaging	Grey Matter Volume	Longitudinal	Sleep Disturbances	rs162007	REC	108	0.4332	0.9277	-0.183 [-0.643, 0.278]
Brain Imaging	Grey Matter Volume	Longitudinal	Sleep Disturbances	rs2339214	REC	108	0.0795	0.8345	0.093 [-0.011, 0.197]
Brain Imaging	Grey Matter Volume	Longitudinal	Sleep Disturbances	rs3875089	REC	NA	NA	NA	NA [NA, NA]
Brain Imaging	Grey Matter Volume	Longitudinal	Sleep Disturbances	rs491148	REC	NA	NA	NA	NA [NA, NA]
Brain Imaging	Grey Matter Volume	Longitudinal	Sleep Disturbances	rs68006382	REC	NA	NA	NA	NA [NA, NA]
Brain Imaging	Grey Matter Volume	Longitudinal	Sleep Disturbances	rs71353406	REC	NA	NA	NA	NA [NA, NA]
Brain Imaging	Grey Matter Volume	Longitudinal	Sleep Disturbances	rs7240333	REC	NA	NA	NA	NA [NA, NA]
Brain Imaging	Grey Matter Volume	Longitudinal	Sleep Disturbances	rs9951307	REC	108	0.4009	0.9277	-0.048 [-0.160, 0.064]
Brain Imaging	Grey Matter Volume	Longitudinal	Sleep Efficiency	rs11661081	DOM	108	0.9891	0.9891	0.000 [-0.033, 0.033]
Brain Imaging	Grey Matter Volume	Longitudinal	Sleep Efficiency	rs12968026	DOM	108	0.5013	0.7519	-0.012 [-0.047, 0.023]
Brain Imaging	Grey Matter Volume	Longitudinal	Sleep Efficiency	rs151245	DOM	108	0.0125	0.1735	-0.033 [-0.059, -0.007]
Brain Imaging	Grey Matter Volume	Longitudinal	Sleep Efficiency	rs151246	DOM	108	0.0659	0.2352	-0.023 [-0.048, 0.002]
Brain Imaging	Grey Matter Volume	Longitudinal	Sleep Efficiency	rs162003	DOM	108	0.8511	0.9574	-0.003 [-0.031, 0.026]
Brain Imaging	Grey Matter Volume	Longitudinal	Sleep Efficiency	rs162007	DOM	108	0.7487	0.8985	-0.004 [-0.029, 0.021]
Brain Imaging	Grey Matter Volume	Longitudinal	Sleep Efficiency	rs2339214	DOM	108	0.0397	0.2352	0.027 [0.001, 0.054]
Brain Imaging	Grey Matter Volume	Longitudinal	Sleep Efficiency	rs3875089	DOM	108	0.0915	0.2352	-0.023 [-0.051, 0.004]
Brain Imaging	Grey Matter Volume	Longitudinal	Sleep Efficiency	rs491148	DOM	108	0.6137	0.8498	-0.007 [-0.034, 0.020]
Brain Imaging	Grey Matter Volume	Longitudinal	Sleep Efficiency	rs68006382	DOM	108	0.1376	0.2858	0.025 [-0.008, 0.058]
Brain Imaging	Grey Matter Volume	Longitudinal	Sleep Efficiency	rs71353406	DOM	108	0.9423	0.9891	-0.001 [-0.026, 0.024]
Brain Imaging	Grey Matter Volume	Longitudinal	Sleep Efficiency	rs7240333	DOM	108	0.1429	0.2858	-0.021 [-0.050, 0.007]
Brain Imaging	Grey Matter Volume	Longitudinal	Sleep Efficiency	rs9951307	DOM	108	0.4011	0.7219	0.010 [-0.014, 0.035]
Brain Imaging	Grey Matter Volume	Longitudinal	Sleep Efficiency	rs11661081	REC	NA	NA	NA	NA [NA, NA]
Brain Imaging	Grey Matter Volume	Longitudinal	Sleep Efficiency	rs12968026	REC	NA	NA	NA	NA [NA, NA]
Brain Imaging	Grey Matter Volume	Longitudinal	Sleep Efficiency	rs151245	REC	108	0.0193	0.1735	-0.038 [-0.070, -0.006]
Brain Imaging	Grey Matter Volume	Longitudinal	Sleep Efficiency	rs151246	REC	108	0.0809	0.2352	-0.041 [-0.086, 0.005]
Brain Imaging	Grey Matter Volume	Longitudinal	Sleep Efficiency	rs162003	REC	NA	NA	NA	NA [NA, NA]
Brain Imaging	Grey Matter Volume	Longitudinal	Sleep Efficiency	rs162007	REC	108	0.4954	0.7519	0.015 [-0.028, 0.057]
Brain Imaging	Grey Matter Volume	Longitudinal	Sleep Efficiency	rs2339214	REC	108	0.0616	0.2352	0.030 [-0.001, 0.061]
Brain Imaging	Grey Matter Volume	Longitudinal	Sleep Efficiency	rs3875089	REC	NA	NA	NA	NA [NA, NA]
Brain Imaging	Grey Matter Volume	Longitudinal	Sleep Efficiency	rs491148	REC	NA	NA	NA	NA [NA, NA]
Brain Imaging	Grey Matter Volume	Longitudinal	Sleep Efficiency	rs68006382	REC	NA	NA	NA	NA [NA, NA]
Brain Imaging	Grey Matter Volume	Longitudinal	Sleep Efficiency	rs71353406	REC	NA	NA	NA	NA [NA, NA]
Brain Imaging	Grey Matter Volume	Longitudinal	Sleep Efficiency	rs7240333	REC	NA	NA	NA	NA [NA, NA]
Brain Imaging	Grey Matter Volume	Longitudinal	Sleep Efficiency	rs9951307	REC	108	0.7169	0.8985	-0.007 [-0.044, 0.031]
Brain Imaging	White Matter Volume	Cross-Sectional	PSQI Total	rs11661081	DOM	277	0.146	0.7974	-1.824 [-4.288, 0.639]
Brain Imaging	White Matter Volume	Cross-Sectional	PSQI Total	rs12968026	DOM	277	0.4104	0.9239	0.894 [-1.241, 3.029]
Brain Imaging	White Matter Volume	Cross-Sectional	PSQI Total	rs151245	DOM	277	0.8149	0.9936	-0.198 [-1.858, 1.463]
Brain Imaging	White Matter Volume	Cross-Sectional	PSQI Total	rs151246	DOM	277	0.4514	0.9239	-0.669 [-2.414, 1.077]
Brain Imaging	White Matter Volume	Cross-Sectional	PSQI Total	rs162003	DOM	277	0.3986	0.9239	0.945 [-1.256, 3.147]
Brain Imaging	White Matter Volume	Cross-Sectional	PSQI Total	rs162007	DOM	277	0.3501	0.9239	-0.810 [-2.515, 0.894]
Brain Imaging	White Matter Volume	Cross-Sectional	PSQI Total	rs2339214	DOM	277	0.2612	0.9239	-1.054 [-2.898, 0.789]
Brain Imaging	White Matter Volume	Cross-Sectional	PSQI Total	rs3875089	DOM	277	0.6025	0.9239	0.477 [-1.323, 2.277]
Brain Imaging	White Matter Volume	Cross-Sectional	PSQI Total	rs491148	DOM	277	0.764	0.9936	0.268 [-1.489, 2.025]
Brain Imaging	White Matter Volume	Cross-Sectional	PSQI Total	rs68006382	DOM	277	0.0292	0.6717	1.994 [0.203, 3.785]
Brain Imaging	White Matter Volume	Cross-Sectional	PSQI Total	rs71353406	DOM	277	0.9684	0.9936	0.033 [-1.607, 1.673]
Brain Imaging	White Matter Volume	Cross-Sectional	PSQI Total	rs7240333	DOM	277	0.109	0.7974	-1.611 [-3.583, 0.361]
Brain Imaging	White Matter Volume	Cross-Sectional	PSQI Total	rs9951307	DOM	277	0.5824	0.9239	-0.462 [-2.116, 1.191]
Brain Imaging	White Matter Volume	Cross-Sectional	PSQI Total	rs11661081	REC	NA	NA	NA	NA [NA, NA]
Brain Imaging	White Matter Volume	Cross-Sectional	PSQI Total	rs12968026	REC	277	0.9082	0.9936	0.403 [-6.465, 7.270]
Brain Imaging	White Matter Volume	Cross-Sectional	PSQI Total	rs151245	REC	277	0.4313	0.9239	0.936 [-1.402, 3.273]
Brain Imaging	White Matter Volume	Cross-Sectional	PSQI Total	rs151246	REC	277	0.1437	0.7974	2.537 [-0.869, 5.944]
Brain Imaging	White Matter Volume	Cross-Sectional	PSQI Total	rs162003	REC	NA	NA	NA	NA [NA, NA]
Brain Imaging	White Matter Volume	Cross-Sectional	PSQI Total	rs162007	REC	277	0.5878	0.9239	1.234 [-3.245, 5.713]
Brain Imaging	White Matter Volume	Cross-Sectional	PSQI Total	rs2339214	REC	277	0.9742	0.9936	0.030 [-1.777, 1.836]
Brain Imaging	White Matter Volume	Cross-Sectional	PSQI Total	rs3875089	REC	277	0.6499	0.9343	1.098 [-3.659, 5.854]
Brain Imaging	White Matter Volume	Cross-Sectional	PSQI Total	rs491148	REC	277	0.9815	0.9936	-0.065 [-5.607, 5.476]
Brain Imaging	White Matter Volume	Cross-Sectional	PSQI Total	rs68006382	REC	277	0.4957	0.9239	1.957 [-3.691, 7.605]
Brain Imaging	White Matter Volume	Cross-Sectional	PSQI Total	rs71353406	REC	277	0.9936	0.9936	-0.012 [-2.952, 2.928]
Brain Imaging	White Matter Volume	Cross-Sectional	PSQI Total	rs7240333	REC	NA	NA	NA	NA [NA, NA]
Brain Imaging	White Matter Volume	Cross-Sectional	PSQI Total	rs9951307	REC	277	0.1734	0.7974	1.783 [-0.789, 4.356]
Brain Imaging	White Matter Volume	Cross-Sectional	Latency (Minutes)	rs11661081	DOM	277	0.0109	0.2504	-0.556 [-0.983, -0.129]
Brain Imaging	White Matter Volume	Cross-Sectional	Latency (Minutes)	rs12968026	DOM	277	0.2768	0.487	0.199 [-0.160, 0.558]
Brain Imaging	White Matter Volume	Cross-Sectional	Latency (Minutes)	rs151245	DOM	277	0.3811	0.487	0.140 [-0.175, 0.456]
Brain Imaging	White Matter Volume	Cross-Sectional	Latency (Minutes)	rs151246	DOM	277	0.3601	0.487	-0.148 [-0.466, 0.170]
Brain Imaging	White Matter Volume	Cross-Sectional	Latency (Minutes)	rs162003	DOM	277	0.2994	0.487	-0.259 [-0.748, 0.231]
Brain Imaging	White Matter Volume	Cross-Sectional	Latency (Minutes)	rs162007	DOM	277	0.0881	0.3902	-0.265 [-0.570, 0.040]
Brain Imaging	White Matter Volume	Cross-Sectional	Latency (Minutes)	rs2339214	DOM	277	0.3692	0.487	-0.159 [-0.508, 0.190]
Brain Imaging	White Matter Volume	Cross-Sectional	Latency (Minutes)	rs3875089	DOM	277	0.1008	0.3902	0.264 [-0.052, 0.580]
Brain Imaging	White Matter Volume	Cross-Sectional	Latency (Minutes)	rs491148	DOM	277	0.072	0.3902	0.283 [-0.026, 0.591]
Brain Imaging	White Matter Volume	Cross-Sectional	Latency (Minutes)	rs68006382	DOM	277	0.1018	0.3902	0.261 [-0.052, 0.575]
Brain Imaging	White Matter Volume	Cross-Sectional	Latency (Minutes)	rs71353406	DOM	277	0.5357	0.616	0.095 [-0.207, 0.398]
Brain Imaging	White Matter Volume	Cross-Sectional	Latency (Minutes)	rs7240333	DOM	277	0.3792	0.487	-0.208 [-0.674, 0.257]
Brain Imaging	White Matter Volume	Cross-Sectional	Latency (Minutes)	rs9951307	DOM	277	0.1411	0.4056	-0.226 [-0.527, 0.075]
Brain Imaging	White Matter Volume	Cross-Sectional	Latency (Minutes)	rs11661081	REC	NA	NA	NA	NA [NA, NA]
Brain Imaging	White Matter Volume	Cross-Sectional	Latency (Minutes)	rs12968026	REC	277	0.1659	0.4239	0.917 [-0.382, 2.215]
Brain Imaging	White Matter Volume	Cross-Sectional	Latency (Minutes)	rs151245	REC	277	0.2842	0.487	0.250 [-0.208, 0.708]
Brain Imaging	White Matter Volume	Cross-Sectional	Latency (Minutes)	rs151246	REC	277	0.0461	0.3902	0.839 [0.015, 1.663]
Brain Imaging	White Matter Volume	Cross-Sectional	Latency (Minutes)	rs162003	REC	NA	NA	NA	NA [NA, NA]
Brain Imaging	White Matter Volume	Cross-Sectional	Latency (Minutes)	rs162007	REC	277	0.3323	0.487	0.279 [-0.287, 0.846]
Brain Imaging	White Matter Volume	Cross-Sectional	Latency (Minutes)	rs2339214	REC	277	0.8982	0.9198	-0.023 [-0.369, 0.324]
Brain Imaging	White Matter Volume	Cross-Sectional	Latency (Minutes)	rs3875089	REC	277	0.1295	0.4056	0.897 [-0.264, 2.058]
Brain Imaging	White Matter Volume	Cross-Sectional	Latency (Minutes)	rs491148	REC	277	0.9198	0.9198	-0.103 [-2.123, 1.916]
Brain Imaging	White Matter Volume	Cross-Sectional	Latency (Minutes)	rs68006382	REC	277	0.8169	0.8947	-0.111 [-1.058, 0.835]
Brain Imaging	White Matter Volume	Cross-Sectional	Latency (Minutes)	rs71353406	REC	277	0.4632	0.5607	-0.248 [-0.914, 0.417]
Brain Imaging	White Matter Volume	Cross-Sectional	Latency (Minutes)	rs7240333	REC	NA	NA	NA	NA [NA, NA]
Brain Imaging	White Matter Volume	Cross-Sectional	Latency (Minutes)	rs9951307	REC	277	0.226	0.487	0.416 [-0.259, 1.092]
Brain Imaging	White Matter Volume	Cross-Sectional	Duration (Hours)	rs11661081	DOM	277	0.9863	0.9975	0.058 [-6.614, 6.730]
Brain Imaging	White Matter Volume	Cross-Sectional	Duration (Hours)	rs12968026	DOM	277	0.7328	0.9876	-0.964 [-6.515, 4.588]
Brain Imaging	White Matter Volume	Cross-Sectional	Duration (Hours)	rs151245	DOM	277	0.7762	0.9876	-0.697 [-5.517, 4.124]
Brain Imaging	White Matter Volume	Cross-Sectional	Duration (Hours)	rs151246	DOM	277	0.3464	0.9876	2.403 [-2.613, 7.420]
Brain Imaging	White Matter Volume	Cross-Sectional	Duration (Hours)	rs162003	DOM	277	0.8588	0.9876	0.583 [-5.860, 7.026]
Brain Imaging	White Matter Volume	Cross-Sectional	Duration (Hours)	rs162007	DOM	277	0.2196	0.8906	3.026 [-1.816, 7.869]
Brain Imaging	White Matter Volume	Cross-Sectional	Duration (Hours)	rs2339214	DOM	277	0.5212	0.9876	1.673 [-3.455, 6.801]
Brain Imaging	White Matter Volume	Cross-Sectional	Duration (Hours)	rs3875089	DOM	277	0.4913	0.9876	-1.775 [-6.845, 3.296]
Brain Imaging	White Matter Volume	Cross-Sectional	Duration (Hours)	rs491148	DOM	277	0.4528	0.9876	-1.883 [-6.815, 3.049]
Brain Imaging	White Matter Volume	Cross-Sectional	Duration (Hours)	rs68006382	DOM	277	0.0015	0.0344	-8.307 [-13.404, -3.210]
Brain Imaging	White Matter Volume	Cross-Sectional	Duration (Hours)	rs71353406	DOM	277	0.1713	0.8906	-3.302 [-8.042, 1.438]
Brain Imaging	White Matter Volume	Cross-Sectional	Duration (Hours)	rs7240333	DOM	277	0.1952	0.8906	4.188 [-2.162, 10.539]
Brain Imaging	White Matter Volume	Cross-Sectional	Duration (Hours)	rs9951307	DOM	277	0.2711	0.8906	2.694 [-2.115, 7.502]
Brain Imaging	White Matter Volume	Cross-Sectional	Duration (Hours)	rs11661081	REC	NA	NA	NA	NA [NA, NA]
Brain Imaging	White Matter Volume	Cross-Sectional	Duration (Hours)	rs12968026	REC	277	0.9609	0.9975	0.384 [-15.001, 15.768]
Brain Imaging	White Matter Volume	Cross-Sectional	Duration (Hours)	rs151245	REC	277	0.5752	0.9876	-2.031 [-9.156, 5.095]
Brain Imaging	White Matter Volume	Cross-Sectional	Duration (Hours)	rs151246	REC	277	0.204	0.8906	-7.170 [-18.255, 3.915]
Brain Imaging	White Matter Volume	Cross-Sectional	Duration (Hours)	rs162003	REC	NA	NA	NA	NA [NA, NA]
Brain Imaging	White Matter Volume	Cross-Sectional	Duration (Hours)	rs162007	REC	277	0.8292	0.9876	1.306 [-10.604, 13.216]
Brain Imaging	White Matter Volume	Cross-Sectional	Duration (Hours)	rs2339214	REC	277	0.6595	0.9876	-1.211 [-6.615, 4.193]
Brain Imaging	White Matter Volume	Cross-Sectional	Duration (Hours)	rs3875089	REC	277	0.9975	0.9975	-0.022 [-13.879, 13.836]
Brain Imaging	White Matter Volume	Cross-Sectional	Duration (Hours)	rs491148	REC	277	0.8118	0.9876	-1.775 [-16.445, 12.894]
Brain Imaging	White Matter Volume	Cross-Sectional	Duration (Hours)	rs68006382	REC	277	0.4923	0.9876	-4.288 [-16.565, 7.990]
Brain Imaging	White Matter Volume	Cross-Sectional	Duration (Hours)	rs71353406	REC	277	0.632	0.9876	-2.105 [-10.748, 6.539]
Brain Imaging	White Matter Volume	Cross-Sectional	Duration (Hours)	rs7240333	REC	NA	NA	NA	NA [NA, NA]
Brain Imaging	White Matter Volume	Cross-Sectional	Duration (Hours)	rs9951307	REC	277	0.2339	0.8906	-4.657 [-12.343, 3.028]
Brain Imaging	White Matter Volume	Cross-Sectional	Sleep Disturbances	rs11661081	DOM	277	0.7905	0.9675	-0.230 [-1.930, 1.470]
Brain Imaging	White Matter Volume	Cross-Sectional	Sleep Disturbances	rs12968026	DOM	277	0.7253	0.9675	-0.294 [-1.938, 1.351]
Brain Imaging	White Matter Volume	Cross-Sectional	Sleep Disturbances	rs151245	DOM	277	0.06	0.9675	-1.374 [-2.807, 0.058]
Brain Imaging	White Matter Volume	Cross-Sectional	Sleep Disturbances	rs151246	DOM	277	0.1389	0.9675	-1.108 [-2.578, 0.362]
Brain Imaging	White Matter Volume	Cross-Sectional	Sleep Disturbances	rs162003	DOM	277	0.2415	0.9675	1.107 [-0.749, 2.963]
Brain Imaging	White Matter Volume	Cross-Sectional	Sleep Disturbances	rs162007	DOM	277	0.9675	0.9675	-0.031 [-1.506, 1.445]
Brain Imaging	White Matter Volume	Cross-Sectional	Sleep Disturbances	rs2339214	DOM	277	0.6002	0.9675	0.429 [-1.180, 2.038]
Brain Imaging	White Matter Volume	Cross-Sectional	Sleep Disturbances	rs3875089	DOM	277	0.6897	0.9675	-0.315 [-1.867, 1.237]
Brain Imaging	White Matter Volume	Cross-Sectional	Sleep Disturbances	rs491148	DOM	277	0.4707	0.9675	-0.571 [-2.127, 0.985]
Brain Imaging	White Matter Volume	Cross-Sectional	Sleep Disturbances	rs68006382	DOM	277	0.9003	0.9675	-0.097 [-1.615, 1.422]
Brain Imaging	White Matter Volume	Cross-Sectional	Sleep Disturbances	rs71353406	DOM	277	0.5179	0.9675	-0.469 [-1.893, 0.956]
Brain Imaging	White Matter Volume	Cross-Sectional	Sleep Disturbances	rs7240333	DOM	277	0.6141	0.9675	-0.496 [-2.428, 1.437]
Brain Imaging	White Matter Volume	Cross-Sectional	Sleep Disturbances	rs9951307	DOM	277	0.1789	0.9675	0.989 [-0.456, 2.434]
Brain Imaging	White Matter Volume	Cross-Sectional	Sleep Disturbances	rs11661081	REC	NA	NA	NA	NA [NA, NA]
Brain Imaging	White Matter Volume	Cross-Sectional	Sleep Disturbances	rs12968026	REC	277	0.9276	0.9675	0.223 [-4.606, 5.053]
Brain Imaging	White Matter Volume	Cross-Sectional	Sleep Disturbances	rs151245	REC	277	0.7222	0.9675	-0.340 [-2.222, 1.541]
Brain Imaging	White Matter Volume	Cross-Sectional	Sleep Disturbances	rs151246	REC	277	0.4035	0.9675	1.169 [-1.582, 3.919]
Brain Imaging	White Matter Volume	Cross-Sectional	Sleep Disturbances	rs162003	REC	NA	NA	NA	NA [NA, NA]
Brain Imaging	White Matter Volume	Cross-Sectional	Sleep Disturbances	rs162007	REC	277	0.7075	0.9675	0.664 [-2.816, 4.144]
Brain Imaging	White Matter Volume	Cross-Sectional	Sleep Disturbances	rs2339214	REC	277	0.4379	0.9675	0.656 [-1.007, 2.319]
Brain Imaging	White Matter Volume	Cross-Sectional	Sleep Disturbances	rs3875089	REC	277	0.8233	0.9675	0.524 [-4.092, 5.140]
Brain Imaging	White Matter Volume	Cross-Sectional	Sleep Disturbances	rs491148	REC	277	0.604	0.9675	-0.852 [-4.081, 2.378]
Brain Imaging	White Matter Volume	Cross-Sectional	Sleep Disturbances	rs68006382	REC	277	0.6289	0.9675	-1.177 [-5.966, 3.612]
Brain Imaging	White Matter Volume	Cross-Sectional	Sleep Disturbances	rs71353406	REC	277	0.1635	0.9675	-2.535 [-6.106, 1.037]
Brain Imaging	White Matter Volume	Cross-Sectional	Sleep Disturbances	rs7240333	REC	NA	NA	NA	NA [NA, NA]
Brain Imaging	White Matter Volume	Cross-Sectional	Sleep Disturbances	rs9951307	REC	277	0.9271	0.9675	-0.113 [-2.531, 2.306]
Brain Imaging	White Matter Volume	Cross-Sectional	Sleep Efficiency	rs11661081	DOM	277	0.3798	0.99	0.255 [-0.316, 0.826]
Brain Imaging	White Matter Volume	Cross-Sectional	Sleep Efficiency	rs12968026	DOM	277	0.9921	0.9967	-0.002 [-0.486, 0.481]
Brain Imaging	White Matter Volume	Cross-Sectional	Sleep Efficiency	rs151245	DOM	277	0.7757	0.99	0.060 [-0.352, 0.472]
Brain Imaging	White Matter Volume	Cross-Sectional	Sleep Efficiency	rs151246	DOM	277	0.8551	0.99	0.041 [-0.401, 0.483]
Brain Imaging	White Matter Volume	Cross-Sectional	Sleep Efficiency	rs162003	DOM	277	0.886	0.99	0.043 [-0.553, 0.640]
Brain Imaging	White Matter Volume	Cross-Sectional	Sleep Efficiency	rs162007	DOM	277	0.4834	0.99	0.151 [-0.273, 0.575]
Brain Imaging	White Matter Volume	Cross-Sectional	Sleep Efficiency	rs2339214	DOM	277	0.3149	0.99	0.246 [-0.235, 0.728]
Brain Imaging	White Matter Volume	Cross-Sectional	Sleep Efficiency	rs3875089	DOM	277	0.9039	0.99	-0.027 [-0.469, 0.415]
Brain Imaging	White Matter Volume	Cross-Sectional	Sleep Efficiency	rs491148	DOM	277	0.8409	0.99	0.044 [-0.390, 0.478]
Brain Imaging	White Matter Volume	Cross-Sectional	Sleep Efficiency	rs68006382	DOM	277	0.0326	0.6095	-0.528 [-1.012, -0.044]
Brain Imaging	White Matter Volume	Cross-Sectional	Sleep Efficiency	rs71353406	DOM	277	0.8359	0.99	0.044 [-0.373, 0.461]
Brain Imaging	White Matter Volume	Cross-Sectional	Sleep Efficiency	rs7240333	DOM	277	0.053	0.6095	0.498 [-0.006, 1.003]
Brain Imaging	White Matter Volume	Cross-Sectional	Sleep Efficiency	rs9951307	DOM	277	0.7364	0.99	-0.072 [-0.492, 0.348]
Brain Imaging	White Matter Volume	Cross-Sectional	Sleep Efficiency	rs11661081	REC	NA	NA	NA	NA [NA, NA]
Brain Imaging	White Matter Volume	Cross-Sectional	Sleep Efficiency	rs12968026	REC	277	0.5977	0.99	-0.299 [-1.414, 0.816]
Brain Imaging	White Matter Volume	Cross-Sectional	Sleep Efficiency	rs151245	REC	277	0.4326	0.99	-0.263 [-0.923, 0.396]
Brain Imaging	White Matter Volume	Cross-Sectional	Sleep Efficiency	rs151246	REC	277	0.3148	0.99	-0.597 [-1.765, 0.570]
Brain Imaging	White Matter Volume	Cross-Sectional	Sleep Efficiency	rs162003	REC	NA	NA	NA	NA [NA, NA]
Brain Imaging	White Matter Volume	Cross-Sectional	Sleep Efficiency	rs162007	REC	277	0.8715	0.99	-0.096 [-1.261, 1.069]
Brain Imaging	White Matter Volume	Cross-Sectional	Sleep Efficiency	rs2339214	REC	277	0.6206	0.99	-0.118 [-0.588, 0.352]
Brain Imaging	White Matter Volume	Cross-Sectional	Sleep Efficiency	rs3875089	REC	277	0.4194	0.99	-0.400 [-1.375, 0.574]
Brain Imaging	White Matter Volume	Cross-Sectional	Sleep Efficiency	rs491148	REC	277	0.9967	0.9967	-0.003 [-1.442, 1.436]
Brain Imaging	White Matter Volume	Cross-Sectional	Sleep Efficiency	rs68006382	REC	277	0.3693	0.99	-0.748 [-2.387, 0.890]
Brain Imaging	White Matter Volume	Cross-Sectional	Sleep Efficiency	rs71353406	REC	277	0.5139	0.99	0.252 [-0.508, 1.013]
Brain Imaging	White Matter Volume	Cross-Sectional	Sleep Efficiency	rs7240333	REC	NA	NA	NA	NA [NA, NA]
Brain Imaging	White Matter Volume	Cross-Sectional	Sleep Efficiency	rs9951307	REC	277	0.3093	0.99	-0.327 [-0.959, 0.305]
Brain Imaging	White Matter Volume	Longitudinal	PSQI Total	rs11661081	DOM	108	0.3813	0.7626	-0.058 [-0.188, 0.073]
Brain Imaging	White Matter Volume	Longitudinal	PSQI Total	rs12968026	DOM	108	0.1102	0.3825	0.087 [-0.020, 0.195]
Brain Imaging	White Matter Volume	Longitudinal	PSQI Total	rs151245	DOM	108	0.707	0.9188	0.016 [-0.069, 0.102]
Brain Imaging	White Matter Volume	Longitudinal	PSQI Total	rs151246	DOM	108	0.3633	0.7626	0.037 [-0.044, 0.118]
Brain Imaging	White Matter Volume	Longitudinal	PSQI Total	rs162003	DOM	108	0.6341	0.9188	-0.022 [-0.113, 0.069]
Brain Imaging	White Matter Volume	Longitudinal	PSQI Total	rs162007	DOM	108	0.7522	0.9188	-0.013 [-0.092, 0.067]
Brain Imaging	White Matter Volume	Longitudinal	PSQI Total	rs2339214	DOM	108	0.1275	0.3825	-0.066 [-0.150, 0.019]
Brain Imaging	White Matter Volume	Longitudinal	PSQI Total	rs3875089	DOM	108	0.5136	0.8405	0.027 [-0.055, 0.110]
Brain Imaging	White Matter Volume	Longitudinal	PSQI Total	rs491148	DOM	108	0.7657	0.9188	0.012 [-0.069, 0.093]
Brain Imaging	White Matter Volume	Longitudinal	PSQI Total	rs68006382	DOM	108	0.0864	0.3825	0.082 [-0.012, 0.175]
Brain Imaging	White Matter Volume	Longitudinal	PSQI Total	rs71353406	DOM	108	0.439	0.7901	-0.031 [-0.109, 0.048]
Brain Imaging	White Matter Volume	Longitudinal	PSQI Total	rs7240333	DOM	108	0.0226	0.2441	-0.100 [-0.186, -0.014]
Brain Imaging	White Matter Volume	Longitudinal	PSQI Total	rs9951307	DOM	108	0.829	0.9218	-0.008 [-0.085, 0.068]
Brain Imaging	White Matter Volume	Longitudinal	PSQI Total	rs11661081	REC	NA	NA	NA	NA [NA, NA]
Brain Imaging	White Matter Volume	Longitudinal	PSQI Total	rs12968026	REC	NA	NA	NA	NA [NA, NA]
Brain Imaging	White Matter Volume	Longitudinal	PSQI Total	rs151245	REC	108	0.0271	0.2441	0.107 [0.012, 0.202]
Brain Imaging	White Matter Volume	Longitudinal	PSQI Total	rs151246	REC	108	0.1029	0.3825	0.111 [-0.023, 0.245]
Brain Imaging	White Matter Volume	Longitudinal	PSQI Total	rs162003	REC	NA	NA	NA	NA [NA, NA]
Brain Imaging	White Matter Volume	Longitudinal	PSQI Total	rs162007	REC	108	0.9143	0.9218	-0.007 [-0.143, 0.128]
Brain Imaging	White Matter Volume	Longitudinal	PSQI Total	rs2339214	REC	108	0.9218	0.9218	0.005 [-0.095, 0.104]
Brain Imaging	White Matter Volume	Longitudinal	PSQI Total	rs3875089	REC	NA	NA	NA	NA [NA, NA]
Brain Imaging	White Matter Volume	Longitudinal	PSQI Total	rs491148	REC	NA	NA	NA	NA [NA, NA]
Brain Imaging	White Matter Volume	Longitudinal	PSQI Total	rs68006382	REC	NA	NA	NA	NA [NA, NA]
Brain Imaging	White Matter Volume	Longitudinal	PSQI Total	rs71353406	REC	NA	NA	NA	NA [NA, NA]
Brain Imaging	White Matter Volume	Longitudinal	PSQI Total	rs7240333	REC	NA	NA	NA	NA [NA, NA]
Brain Imaging	White Matter Volume	Longitudinal	PSQI Total	rs9951307	REC	108	0.3179	0.7626	0.065 [-0.064, 0.195]
Brain Imaging	White Matter Volume	Longitudinal	Latency (Minutes)	rs11661081	DOM	108	0.1763	0.6346	-0.014 [-0.034, 0.006]
Brain Imaging	White Matter Volume	Longitudinal	Latency (Minutes)	rs12968026	DOM	108	0.4491	0.9581	0.008 [-0.012, 0.027]
Brain Imaging	White Matter Volume	Longitudinal	Latency (Minutes)	rs151245	DOM	108	0.9577	0.986	-0.000 [-0.015, 0.015]
Brain Imaging	White Matter Volume	Longitudinal	Latency (Minutes)	rs151246	DOM	108	0.8723	0.986	0.001 [-0.014, 0.017]
Brain Imaging	White Matter Volume	Longitudinal	Latency (Minutes)	rs162003	DOM	108	0.8911	0.986	-0.002 [-0.031, 0.027]
Brain Imaging	White Matter Volume	Longitudinal	Latency (Minutes)	rs162007	DOM	108	0.5453	0.9816	-0.005 [-0.019, 0.010]
Brain Imaging	White Matter Volume	Longitudinal	Latency (Minutes)	rs2339214	DOM	108	0.0789	0.4732	-0.016 [-0.034, 0.002]
Brain Imaging	White Matter Volume	Longitudinal	Latency (Minutes)	rs3875089	DOM	108	0.7503	0.986	0.003 [-0.014, 0.019]
Brain Imaging	White Matter Volume	Longitudinal	Latency (Minutes)	rs491148	DOM	108	0.3623	0.9581	0.007 [-0.008, 0.023]
Brain Imaging	White Matter Volume	Longitudinal	Latency (Minutes)	rs68006382	DOM	108	0.6605	0.986	0.003 [-0.011, 0.018]
Brain Imaging	White Matter Volume	Longitudinal	Latency (Minutes)	rs71353406	DOM	108	0.4791	0.9581	-0.005 [-0.020, 0.009]
Brain Imaging	White Matter Volume	Longitudinal	Latency (Minutes)	rs7240333	DOM	108	0.4747	0.9581	-0.007 [-0.026, 0.012]
Brain Imaging	White Matter Volume	Longitudinal	Latency (Minutes)	rs9951307	DOM	108	0.986	0.986	-0.000 [-0.015, 0.014]
Brain Imaging	White Matter Volume	Longitudinal	Latency (Minutes)	rs11661081	REC	NA	NA	NA	NA [NA, NA]
Brain Imaging	White Matter Volume	Longitudinal	Latency (Minutes)	rs12968026	REC	NA	NA	NA	NA [NA, NA]
Brain Imaging	White Matter Volume	Longitudinal	Latency (Minutes)	rs151245	REC	108	0.0097	0.174	0.026 [0.006, 0.046]
Brain Imaging	White Matter Volume	Longitudinal	Latency (Minutes)	rs151246	REC	108	0.0706	0.4732	0.029 [-0.003, 0.061]
Brain Imaging	White Matter Volume	Longitudinal	Latency (Minutes)	rs162003	REC	NA	NA	NA	NA [NA, NA]
Brain Imaging	White Matter Volume	Longitudinal	Latency (Minutes)	rs162007	REC	108	0.929	0.986	-0.001 [-0.022, 0.020]
Brain Imaging	White Matter Volume	Longitudinal	Latency (Minutes)	rs2339214	REC	108	0.898	0.986	0.001 [-0.015, 0.017]
Brain Imaging	White Matter Volume	Longitudinal	Latency (Minutes)	rs3875089	REC	NA	NA	NA	NA [NA, NA]
Brain Imaging	White Matter Volume	Longitudinal	Latency (Minutes)	rs491148	REC	NA	NA	NA	NA [NA, NA]
Brain Imaging	White Matter Volume	Longitudinal	Latency (Minutes)	rs68006382	REC	NA	NA	NA	NA [NA, NA]
Brain Imaging	White Matter Volume	Longitudinal	Latency (Minutes)	rs71353406	REC	NA	NA	NA	NA [NA, NA]
Brain Imaging	White Matter Volume	Longitudinal	Latency (Minutes)	rs7240333	REC	NA	NA	NA	NA [NA, NA]
Brain Imaging	White Matter Volume	Longitudinal	Latency (Minutes)	rs9951307	REC	108	0.1517	0.6346	0.019 [-0.007, 0.044]
Brain Imaging	White Matter Volume	Longitudinal	Duration (Hours)	rs11661081	DOM	108	0.0588	0.3531	-0.312 [-0.636, 0.012]
Brain Imaging	White Matter Volume	Longitudinal	Duration (Hours)	rs12968026	DOM	108	0.94	0.9455	-0.010 [-0.273, 0.253]
Brain Imaging	White Matter Volume	Longitudinal	Duration (Hours)	rs151245	DOM	108	0.3677	0.8057	-0.116 [-0.371, 0.139]
Brain Imaging	White Matter Volume	Longitudinal	Duration (Hours)	rs151246	DOM	108	0.2943	0.8057	-0.124 [-0.358, 0.109]
Brain Imaging	White Matter Volume	Longitudinal	Duration (Hours)	rs162003	DOM	108	0.3905	0.8057	0.124 [-0.162, 0.410]
Brain Imaging	White Matter Volume	Longitudinal	Duration (Hours)	rs162007	DOM	108	0.4476	0.8057	0.091 [-0.146, 0.328]
Brain Imaging	White Matter Volume	Longitudinal	Duration (Hours)	rs2339214	DOM	108	0.8239	0.9455	0.026 [-0.207, 0.260]
Brain Imaging	White Matter Volume	Longitudinal	Duration (Hours)	rs3875089	DOM	108	0.8608	0.9455	-0.021 [-0.258, 0.216]
Brain Imaging	White Matter Volume	Longitudinal	Duration (Hours)	rs491148	DOM	108	0.9455	0.9455	-0.008 [-0.242, 0.226]
Brain Imaging	White Matter Volume	Longitudinal	Duration (Hours)	rs68006382	DOM	108	0.0124	0.2136	-0.365 [-0.649, -0.081]
Brain Imaging	White Matter Volume	Longitudinal	Duration (Hours)	rs71353406	DOM	108	0.7117	0.9151	-0.045 [-0.287, 0.196]
Brain Imaging	White Matter Volume	Longitudinal	Duration (Hours)	rs7240333	DOM	108	0.0237	0.2136	0.333 [0.045, 0.620]
Brain Imaging	White Matter Volume	Longitudinal	Duration (Hours)	rs9951307	DOM	108	0.7034	0.9151	-0.045 [-0.278, 0.189]
Brain Imaging	White Matter Volume	Longitudinal	Duration (Hours)	rs11661081	REC	NA	NA	NA	NA [NA, NA]
Brain Imaging	White Matter Volume	Longitudinal	Duration (Hours)	rs12968026	REC	NA	NA	NA	NA [NA, NA]
Brain Imaging	White Matter Volume	Longitudinal	Duration (Hours)	rs151245	REC	108	0.0926	0.4167	-0.243 [-0.528, 0.041]
Brain Imaging	White Matter Volume	Longitudinal	Duration (Hours)	rs151246	REC	108	0.1574	0.5666	-0.306 [-0.732, 0.120]
Brain Imaging	White Matter Volume	Longitudinal	Duration (Hours)	rs162003	REC	NA	NA	NA	NA [NA, NA]
Brain Imaging	White Matter Volume	Longitudinal	Duration (Hours)	rs162007	REC	108	0.5441	0.8188	0.118 [-0.267, 0.504]
Brain Imaging	White Matter Volume	Longitudinal	Duration (Hours)	rs2339214	REC	108	0.5459	0.8188	0.087 [-0.199, 0.374]
Brain Imaging	White Matter Volume	Longitudinal	Duration (Hours)	rs3875089	REC	NA	NA	NA	NA [NA, NA]
Brain Imaging	White Matter Volume	Longitudinal	Duration (Hours)	rs491148	REC	NA	NA	NA	NA [NA, NA]
Brain Imaging	White Matter Volume	Longitudinal	Duration (Hours)	rs68006382	REC	NA	NA	NA	NA [NA, NA]
Brain Imaging	White Matter Volume	Longitudinal	Duration (Hours)	rs71353406	REC	NA	NA	NA	NA [NA, NA]
Brain Imaging	White Matter Volume	Longitudinal	Duration (Hours)	rs7240333	REC	NA	NA	NA	NA [NA, NA]
Brain Imaging	White Matter Volume	Longitudinal	Duration (Hours)	rs9951307	REC	108	0.4289	0.8057	-0.159 [-0.555, 0.238]
Brain Imaging	White Matter Volume	Longitudinal	Sleep Disturbances	rs11661081	DOM	108	0.7712	0.8402	-0.012 [-0.095, 0.070]
Brain Imaging	White Matter Volume	Longitudinal	Sleep Disturbances	rs12968026	DOM	108	0.4438	0.8402	0.035 [-0.055, 0.124]
Brain Imaging	White Matter Volume	Longitudinal	Sleep Disturbances	rs151245	DOM	108	0.3126	0.8402	0.041 [-0.040, 0.123]
Brain Imaging	White Matter Volume	Longitudinal	Sleep Disturbances	rs151246	DOM	108	0.1249	0.7493	0.054 [-0.015, 0.122]
Brain Imaging	White Matter Volume	Longitudinal	Sleep Disturbances	rs162003	DOM	108	0.7626	0.8402	-0.015 [-0.112, 0.082]
Brain Imaging	White Matter Volume	Longitudinal	Sleep Disturbances	rs162007	DOM	108	0.743	0.8402	-0.013 [-0.090, 0.064]
Brain Imaging	White Matter Volume	Longitudinal	Sleep Disturbances	rs2339214	DOM	108	0.0894	0.7493	-0.067 [-0.145, 0.011]
Brain Imaging	White Matter Volume	Longitudinal	Sleep Disturbances	rs3875089	DOM	108	0.4623	0.8402	0.029 [-0.049, 0.106]
Brain Imaging	White Matter Volume	Longitudinal	Sleep Disturbances	rs491148	DOM	108	0.7936	0.8402	0.010 [-0.068, 0.088]
Brain Imaging	White Matter Volume	Longitudinal	Sleep Disturbances	rs68006382	DOM	108	0.8857	0.8857	0.005 [-0.069, 0.080]
Brain Imaging	White Matter Volume	Longitudinal	Sleep Disturbances	rs71353406	DOM	108	0.4675	0.8402	-0.026 [-0.097, 0.045]
Brain Imaging	White Matter Volume	Longitudinal	Sleep Disturbances	rs7240333	DOM	108	0.4301	0.8402	-0.036 [-0.127, 0.055]
Brain Imaging	White Matter Volume	Longitudinal	Sleep Disturbances	rs9951307	DOM	108	0.671	0.8402	-0.016 [-0.088, 0.057]
Brain Imaging	White Matter Volume	Longitudinal	Sleep Disturbances	rs11661081	REC	NA	NA	NA	NA [NA, NA]
Brain Imaging	White Matter Volume	Longitudinal	Sleep Disturbances	rs12968026	REC	NA	NA	NA	NA [NA, NA]
Brain Imaging	White Matter Volume	Longitudinal	Sleep Disturbances	rs151245	REC	108	0.0735	0.7493	0.081 [-0.008, 0.169]
Brain Imaging	White Matter Volume	Longitudinal	Sleep Disturbances	rs151246	REC	108	0.1726	0.7769	0.079 [-0.035, 0.192]
Brain Imaging	White Matter Volume	Longitudinal	Sleep Disturbances	rs162003	REC	NA	NA	NA	NA [NA, NA]
Brain Imaging	White Matter Volume	Longitudinal	Sleep Disturbances	rs162007	REC	108	0.7493	0.8402	-0.065 [-0.464, 0.335]
Brain Imaging	White Matter Volume	Longitudinal	Sleep Disturbances	rs2339214	REC	108	0.5206	0.8402	-0.029 [-0.120, 0.061]
Brain Imaging	White Matter Volume	Longitudinal	Sleep Disturbances	rs3875089	REC	NA	NA	NA	NA [NA, NA]
Brain Imaging	White Matter Volume	Longitudinal	Sleep Disturbances	rs491148	REC	NA	NA	NA	NA [NA, NA]
Brain Imaging	White Matter Volume	Longitudinal	Sleep Disturbances	rs68006382	REC	NA	NA	NA	NA [NA, NA]
Brain Imaging	White Matter Volume	Longitudinal	Sleep Disturbances	rs71353406	REC	NA	NA	NA	NA [NA, NA]
Brain Imaging	White Matter Volume	Longitudinal	Sleep Disturbances	rs7240333	REC	NA	NA	NA	NA [NA, NA]
Brain Imaging	White Matter Volume	Longitudinal	Sleep Disturbances	rs9951307	REC	108	0.3906	0.8402	0.043 [-0.056, 0.143]
Brain Imaging	White Matter Volume	Longitudinal	Sleep Efficiency	rs11661081	DOM	108	0.7335	0.8252	0.005 [-0.023, 0.033]
Brain Imaging	White Matter Volume	Longitudinal	Sleep Efficiency	rs12968026	DOM	108	0.1172	0.4176	-0.023 [-0.052, 0.006]
Brain Imaging	White Matter Volume	Longitudinal	Sleep Efficiency	rs151245	DOM	108	0.2851	0.4846	-0.012 [-0.035, 0.010]
Brain Imaging	White Matter Volume	Longitudinal	Sleep Efficiency	rs151246	DOM	108	0.278	0.4846	-0.012 [-0.033, 0.010]
Brain Imaging	White Matter Volume	Longitudinal	Sleep Efficiency	rs162003	DOM	108	0.8853	0.8853	-0.002 [-0.027, 0.023]
Brain Imaging	White Matter Volume	Longitudinal	Sleep Efficiency	rs162007	DOM	108	0.6644	0.8252	0.005 [-0.017, 0.026]
Brain Imaging	White Matter Volume	Longitudinal	Sleep Efficiency	rs2339214	DOM	108	0.229	0.4846	0.014 [-0.009, 0.037]
Brain Imaging	White Matter Volume	Longitudinal	Sleep Efficiency	rs3875089	DOM	108	0.2906	0.4846	-0.013 [-0.036, 0.011]
Brain Imaging	White Matter Volume	Longitudinal	Sleep Efficiency	rs491148	DOM	108	0.6893	0.8252	-0.005 [-0.028, 0.018]
Brain Imaging	White Matter Volume	Longitudinal	Sleep Efficiency	rs68006382	DOM	108	0.0469	0.2817	-0.028 [-0.056, -0.000]
Brain Imaging	White Matter Volume	Longitudinal	Sleep Efficiency	rs71353406	DOM	108	0.2961	0.4846	0.011 [-0.010, 0.033]
Brain Imaging	White Matter Volume	Longitudinal	Sleep Efficiency	rs7240333	DOM	108	0.013	0.2346	0.030 [0.006, 0.053]
Brain Imaging	White Matter Volume	Longitudinal	Sleep Efficiency	rs9951307	DOM	108	0.5769	0.8252	-0.006 [-0.027, 0.015]
Brain Imaging	White Matter Volume	Longitudinal	Sleep Efficiency	rs11661081	REC	NA	NA	NA	NA [NA, NA]
Brain Imaging	White Matter Volume	Longitudinal	Sleep Efficiency	rs12968026	REC	NA	NA	NA	NA [NA, NA]
Brain Imaging	White Matter Volume	Longitudinal	Sleep Efficiency	rs151245	REC	108	0.041	0.2817	-0.028 [-0.055, -0.001]
Brain Imaging	White Matter Volume	Longitudinal	Sleep Efficiency	rs151246	REC	108	0.0929	0.4176	-0.034 [-0.073, 0.006]
Brain Imaging	White Matter Volume	Longitudinal	Sleep Efficiency	rs162003	REC	NA	NA	NA	NA [NA, NA]
Brain Imaging	White Matter Volume	Longitudinal	Sleep Efficiency	rs162007	REC	108	0.7299	0.8252	0.006 [-0.030, 0.043]
Brain Imaging	White Matter Volume	Longitudinal	Sleep Efficiency	rs2339214	REC	108	0.1392	0.4176	0.020 [-0.007, 0.047]
Brain Imaging	White Matter Volume	Longitudinal	Sleep Efficiency	rs3875089	REC	NA	NA	NA	NA [NA, NA]
Brain Imaging	White Matter Volume	Longitudinal	Sleep Efficiency	rs491148	REC	NA	NA	NA	NA [NA, NA]
Brain Imaging	White Matter Volume	Longitudinal	Sleep Efficiency	rs68006382	REC	NA	NA	NA	NA [NA, NA]
Brain Imaging	White Matter Volume	Longitudinal	Sleep Efficiency	rs71353406	REC	NA	NA	NA	NA [NA, NA]
Brain Imaging	White Matter Volume	Longitudinal	Sleep Efficiency	rs7240333	REC	NA	NA	NA	NA [NA, NA]
Brain Imaging	White Matter Volume	Longitudinal	Sleep Efficiency	rs9951307	REC	108	0.88	0.8853	-0.003 [-0.036, 0.031]
Brain Imaging	Hippocampal Volume	Cross-Sectional	PSQI Total	rs11661081	DOM	277	0.8901	0.9746	0.004 [-0.053, 0.060]
Brain Imaging	Hippocampal Volume	Cross-Sectional	PSQI Total	rs12968026	DOM	277	0.114	0.9455	0.039 [-0.009, 0.088]
Brain Imaging	Hippocampal Volume	Cross-Sectional	PSQI Total	rs151245	DOM	277	0.2108	0.9455	0.024 [-0.014, 0.062]
Brain Imaging	Hippocampal Volume	Cross-Sectional	PSQI Total	rs151246	DOM	277	0.9746	0.9746	-0.001 [-0.041, 0.039]
Brain Imaging	Hippocampal Volume	Cross-Sectional	PSQI Total	rs162003	DOM	277	0.666	0.9746	0.011 [-0.039, 0.061]
Brain Imaging	Hippocampal Volume	Cross-Sectional	PSQI Total	rs162007	DOM	277	0.9139	0.9746	-0.002 [-0.041, 0.037]
Brain Imaging	Hippocampal Volume	Cross-Sectional	PSQI Total	rs2339214	DOM	277	0.4111	0.9455	-0.018 [-0.060, 0.025]
Brain Imaging	Hippocampal Volume	Cross-Sectional	PSQI Total	rs3875089	DOM	277	0.1287	0.9455	0.032 [-0.009, 0.072]
Brain Imaging	Hippocampal Volume	Cross-Sectional	PSQI Total	rs491148	DOM	277	0.1205	0.9455	0.031 [-0.008, 0.071]
Brain Imaging	Hippocampal Volume	Cross-Sectional	PSQI Total	rs68006382	DOM	277	0.7094	0.9746	0.008 [-0.033, 0.049]
Brain Imaging	Hippocampal Volume	Cross-Sectional	PSQI Total	rs71353406	DOM	277	0.9462	0.9746	0.001 [-0.036, 0.038]
Brain Imaging	Hippocampal Volume	Cross-Sectional	PSQI Total	rs7240333	DOM	277	0.8514	0.9746	0.004 [-0.041, 0.049]
Brain Imaging	Hippocampal Volume	Cross-Sectional	PSQI Total	rs9951307	DOM	277	0.3912	0.9455	-0.016 [-0.054, 0.021]
Brain Imaging	Hippocampal Volume	Cross-Sectional	PSQI Total	rs11661081	REC	NA	NA	NA	NA [NA, NA]
Brain Imaging	Hippocampal Volume	Cross-Sectional	PSQI Total	rs12968026	REC	277	0.275	0.9455	0.087 [-0.069, 0.243]
Brain Imaging	Hippocampal Volume	Cross-Sectional	PSQI Total	rs151245	REC	277	0.6864	0.9746	-0.011 [-0.064, 0.042]
Brain Imaging	Hippocampal Volume	Cross-Sectional	PSQI Total	rs151246	REC	277	0.1908	0.9455	-0.052 [-0.130, 0.026]
Brain Imaging	Hippocampal Volume	Cross-Sectional	PSQI Total	rs162003	REC	NA	NA	NA	NA [NA, NA]
Brain Imaging	Hippocampal Volume	Cross-Sectional	PSQI Total	rs162007	REC	277	0.8335	0.9746	0.011 [-0.091, 0.113]
Brain Imaging	Hippocampal Volume	Cross-Sectional	PSQI Total	rs2339214	REC	277	0.947	0.9746	-0.001 [-0.043, 0.040]
Brain Imaging	Hippocampal Volume	Cross-Sectional	PSQI Total	rs3875089	REC	277	0.8631	0.9746	0.010 [-0.099, 0.118]
Brain Imaging	Hippocampal Volume	Cross-Sectional	PSQI Total	rs491148	REC	277	0.9482	0.9746	-0.004 [-0.131, 0.122]
Brain Imaging	Hippocampal Volume	Cross-Sectional	PSQI Total	rs68006382	REC	277	0.5028	0.9746	-0.044 [-0.174, 0.085]
Brain Imaging	Hippocampal Volume	Cross-Sectional	PSQI Total	rs71353406	REC	277	0.3477	0.9455	0.032 [-0.035, 0.099]
Brain Imaging	Hippocampal Volume	Cross-Sectional	PSQI Total	rs7240333	REC	NA	NA	NA	NA [NA, NA]
Brain Imaging	Hippocampal Volume	Cross-Sectional	PSQI Total	rs9951307	REC	277	0.2951	0.9455	-0.031 [-0.090, 0.027]
Brain Imaging	Hippocampal Volume	Cross-Sectional	Latency (Minutes)	rs11661081	DOM	277	0.5748	0.9443	-0.003 [-0.013, 0.007]
Brain Imaging	Hippocampal Volume	Cross-Sectional	Latency (Minutes)	rs12968026	DOM	277	0.3889	0.9443	0.004 [-0.005, 0.012]
Brain Imaging	Hippocampal Volume	Cross-Sectional	Latency (Minutes)	rs151245	DOM	277	0.3967	0.9443	0.003 [-0.004, 0.010]
Brain Imaging	Hippocampal Volume	Cross-Sectional	Latency (Minutes)	rs151246	DOM	277	0.4199	0.9443	-0.003 [-0.010, 0.004]
Brain Imaging	Hippocampal Volume	Cross-Sectional	Latency (Minutes)	rs162003	DOM	277	0.8227	0.9447	0.001 [-0.010, 0.012]
Brain Imaging	Hippocampal Volume	Cross-Sectional	Latency (Minutes)	rs162007	DOM	277	0.8338	0.9447	-0.001 [-0.008, 0.006]
Brain Imaging	Hippocampal Volume	Cross-Sectional	Latency (Minutes)	rs2339214	DOM	277	0.5604	0.9443	0.002 [-0.006, 0.010]
Brain Imaging	Hippocampal Volume	Cross-Sectional	Latency (Minutes)	rs3875089	DOM	277	0.0979	0.9443	0.006 [-0.001, 0.013]
Brain Imaging	Hippocampal Volume	Cross-Sectional	Latency (Minutes)	rs491148	DOM	277	0.0483	0.9443	0.007 [0.000, 0.014]
Brain Imaging	Hippocampal Volume	Cross-Sectional	Latency (Minutes)	rs68006382	DOM	277	0.5485	0.9443	-0.002 [-0.009, 0.005]
Brain Imaging	Hippocampal Volume	Cross-Sectional	Latency (Minutes)	rs71353406	DOM	277	0.8805	0.9447	-0.001 [-0.007, 0.006]
Brain Imaging	Hippocampal Volume	Cross-Sectional	Latency (Minutes)	rs7240333	DOM	277	0.4239	0.9443	0.004 [-0.006, 0.015]
Brain Imaging	Hippocampal Volume	Cross-Sectional	Latency (Minutes)	rs9951307	DOM	277	0.4612	0.9443	-0.003 [-0.009, 0.004]
Brain Imaging	Hippocampal Volume	Cross-Sectional	Latency (Minutes)	rs11661081	REC	NA	NA	NA	NA [NA, NA]
Brain Imaging	Hippocampal Volume	Cross-Sectional	Latency (Minutes)	rs12968026	REC	277	0.4209	0.9443	0.012 [-0.017, 0.042]
Brain Imaging	Hippocampal Volume	Cross-Sectional	Latency (Minutes)	rs151245	REC	277	0.9447	0.9447	0.000 [-0.010, 0.011]
Brain Imaging	Hippocampal Volume	Cross-Sectional	Latency (Minutes)	rs151246	REC	277	0.3834	0.9443	-0.008 [-0.027, 0.011]
Brain Imaging	Hippocampal Volume	Cross-Sectional	Latency (Minutes)	rs162003	REC	NA	NA	NA	NA [NA, NA]
Brain Imaging	Hippocampal Volume	Cross-Sectional	Latency (Minutes)	rs162007	REC	277	0.8533	0.9447	0.001 [-0.012, 0.014]
Brain Imaging	Hippocampal Volume	Cross-Sectional	Latency (Minutes)	rs2339214	REC	277	0.3773	0.9443	-0.004 [-0.011, 0.004]
Brain Imaging	Hippocampal Volume	Cross-Sectional	Latency (Minutes)	rs3875089	REC	277	0.6902	0.9447	0.005 [-0.021, 0.032]
Brain Imaging	Hippocampal Volume	Cross-Sectional	Latency (Minutes)	rs491148	REC	277	0.908	0.9447	0.003 [-0.043, 0.049]
Brain Imaging	Hippocampal Volume	Cross-Sectional	Latency (Minutes)	rs68006382	REC	277	0.7089	0.9447	-0.004 [-0.026, 0.018]
Brain Imaging	Hippocampal Volume	Cross-Sectional	Latency (Minutes)	rs71353406	REC	277	0.5365	0.9443	0.005 [-0.010, 0.020]
Brain Imaging	Hippocampal Volume	Cross-Sectional	Latency (Minutes)	rs7240333	REC	NA	NA	NA	NA [NA, NA]
Brain Imaging	Hippocampal Volume	Cross-Sectional	Latency (Minutes)	rs9951307	REC	277	0.7657	0.9447	-0.002 [-0.018, 0.013]
Brain Imaging	Hippocampal Volume	Cross-Sectional	Duration (Hours)	rs11661081	DOM	277	0.6213	0.9434	-0.039 [-0.192, 0.115]
Brain Imaging	Hippocampal Volume	Cross-Sectional	Duration (Hours)	rs12968026	DOM	277	0.1188	0.9434	-0.101 [-0.228, 0.026]
Brain Imaging	Hippocampal Volume	Cross-Sectional	Duration (Hours)	rs151245	DOM	277	0.4483	0.9434	-0.043 [-0.153, 0.068]
Brain Imaging	Hippocampal Volume	Cross-Sectional	Duration (Hours)	rs151246	DOM	277	0.9456	0.948	0.004 [-0.112, 0.120]
Brain Imaging	Hippocampal Volume	Cross-Sectional	Duration (Hours)	rs162003	DOM	277	0.7383	0.9434	0.025 [-0.123, 0.173]
Brain Imaging	Hippocampal Volume	Cross-Sectional	Duration (Hours)	rs162007	DOM	277	0.8374	0.948	-0.012 [-0.123, 0.100]
Brain Imaging	Hippocampal Volume	Cross-Sectional	Duration (Hours)	rs2339214	DOM	277	0.8098	0.948	-0.014 [-0.133, 0.104]
Brain Imaging	Hippocampal Volume	Cross-Sectional	Duration (Hours)	rs3875089	DOM	277	0.233	0.9434	-0.071 [-0.187, 0.046]
Brain Imaging	Hippocampal Volume	Cross-Sectional	Duration (Hours)	rs491148	DOM	277	0.2405	0.9434	-0.067 [-0.180, 0.045]
Brain Imaging	Hippocampal Volume	Cross-Sectional	Duration (Hours)	rs68006382	DOM	277	0.5024	0.9434	-0.041 [-0.160, 0.079]
Brain Imaging	Hippocampal Volume	Cross-Sectional	Duration (Hours)	rs71353406	DOM	277	0.4923	0.9434	-0.038 [-0.147, 0.071]
Brain Imaging	Hippocampal Volume	Cross-Sectional	Duration (Hours)	rs7240333	DOM	277	0.6324	0.9434	-0.036 [-0.182, 0.111]
Brain Imaging	Hippocampal Volume	Cross-Sectional	Duration (Hours)	rs9951307	DOM	277	0.5061	0.9434	0.037 [-0.073, 0.148]
Brain Imaging	Hippocampal Volume	Cross-Sectional	Duration (Hours)	rs11661081	REC	NA	NA	NA	NA [NA, NA]
Brain Imaging	Hippocampal Volume	Cross-Sectional	Duration (Hours)	rs12968026	REC	277	0.3596	0.9434	-0.164 [-0.516, 0.188]
Brain Imaging	Hippocampal Volume	Cross-Sectional	Duration (Hours)	rs151245	REC	277	0.6644	0.9434	-0.036 [-0.200, 0.128]
Brain Imaging	Hippocampal Volume	Cross-Sectional	Duration (Hours)	rs151246	REC	277	0.6795	0.9434	0.054 [-0.203, 0.311]
Brain Imaging	Hippocampal Volume	Cross-Sectional	Duration (Hours)	rs162003	REC	NA	NA	NA	NA [NA, NA]
Brain Imaging	Hippocampal Volume	Cross-Sectional	Duration (Hours)	rs162007	REC	277	0.3156	0.9434	0.140 [-0.134, 0.414]
Brain Imaging	Hippocampal Volume	Cross-Sectional	Duration (Hours)	rs2339214	REC	277	0.875	0.948	-0.010 [-0.134, 0.114]
Brain Imaging	Hippocampal Volume	Cross-Sectional	Duration (Hours)	rs3875089	REC	277	0.5823	0.9434	-0.089 [-0.407, 0.229]
Brain Imaging	Hippocampal Volume	Cross-Sectional	Duration (Hours)	rs491148	REC	277	0.948	0.948	-0.011 [-0.349, 0.326]
Brain Imaging	Hippocampal Volume	Cross-Sectional	Duration (Hours)	rs68006382	REC	277	0.1136	0.9434	0.228 [-0.055, 0.511]
Brain Imaging	Hippocampal Volume	Cross-Sectional	Duration (Hours)	rs71353406	REC	277	0.7341	0.9434	0.034 [-0.165, 0.234]
Brain Imaging	Hippocampal Volume	Cross-Sectional	Duration (Hours)	rs7240333	REC	NA	NA	NA	NA [NA, NA]
Brain Imaging	Hippocampal Volume	Cross-Sectional	Duration (Hours)	rs9951307	REC	277	0.3246	0.9434	0.089 [-0.088, 0.266]
Brain Imaging	Hippocampal Volume	Cross-Sectional	Sleep Disturbances	rs11661081	DOM	277	0.2482	0.772	0.023 [-0.016, 0.062]
Brain Imaging	Hippocampal Volume	Cross-Sectional	Sleep Disturbances	rs12968026	DOM	277	0.5204	0.772	0.012 [-0.025, 0.050]
Brain Imaging	Hippocampal Volume	Cross-Sectional	Sleep Disturbances	rs151245	DOM	277	0.2548	0.772	0.019 [-0.014, 0.052]
Brain Imaging	Hippocampal Volume	Cross-Sectional	Sleep Disturbances	rs151246	DOM	277	0.5818	0.7872	0.009 [-0.024, 0.043]
Brain Imaging	Hippocampal Volume	Cross-Sectional	Sleep Disturbances	rs162003	DOM	277	0.5035	0.772	-0.014 [-0.057, 0.028]
Brain Imaging	Hippocampal Volume	Cross-Sectional	Sleep Disturbances	rs162007	DOM	277	0.4114	0.772	-0.014 [-0.048, 0.020]
Brain Imaging	Hippocampal Volume	Cross-Sectional	Sleep Disturbances	rs2339214	DOM	277	0.4308	0.772	-0.015 [-0.052, 0.022]
Brain Imaging	Hippocampal Volume	Cross-Sectional	Sleep Disturbances	rs3875089	DOM	277	0.3568	0.772	0.017 [-0.019, 0.052]
Brain Imaging	Hippocampal Volume	Cross-Sectional	Sleep Disturbances	rs491148	DOM	277	0.2064	0.772	0.023 [-0.013, 0.058]
Brain Imaging	Hippocampal Volume	Cross-Sectional	Sleep Disturbances	rs68006382	DOM	277	0.6207	0.7931	-0.009 [-0.043, 0.026]
Brain Imaging	Hippocampal Volume	Cross-Sectional	Sleep Disturbances	rs71353406	DOM	277	0.274	0.772	-0.018 [-0.050, 0.014]
Brain Imaging	Hippocampal Volume	Cross-Sectional	Sleep Disturbances	rs7240333	DOM	277	0.4247	0.772	-0.018 [-0.062, 0.026]
Brain Imaging	Hippocampal Volume	Cross-Sectional	Sleep Disturbances	rs9951307	DOM	277	0.7692	0.8846	0.005 [-0.028, 0.038]
Brain Imaging	Hippocampal Volume	Cross-Sectional	Sleep Disturbances	rs11661081	REC	NA	NA	NA	NA [NA, NA]
Brain Imaging	Hippocampal Volume	Cross-Sectional	Sleep Disturbances	rs12968026	REC	277	0.537	0.772	0.034 [-0.075, 0.144]
Brain Imaging	Hippocampal Volume	Cross-Sectional	Sleep Disturbances	rs151245	REC	277	0.9019	0.9429	-0.003 [-0.046, 0.040]
Brain Imaging	Hippocampal Volume	Cross-Sectional	Sleep Disturbances	rs151246	REC	277	0.3108	0.772	-0.033 [-0.096, 0.031]
Brain Imaging	Hippocampal Volume	Cross-Sectional	Sleep Disturbances	rs162003	REC	NA	NA	NA	NA [NA, NA]
Brain Imaging	Hippocampal Volume	Cross-Sectional	Sleep Disturbances	rs162007	REC	277	0.1868	0.772	0.053 [-0.026, 0.133]
Brain Imaging	Hippocampal Volume	Cross-Sectional	Sleep Disturbances	rs2339214	REC	277	0.4967	0.772	0.013 [-0.025, 0.051]
Brain Imaging	Hippocampal Volume	Cross-Sectional	Sleep Disturbances	rs3875089	REC	277	0.7296	0.8832	0.019 [-0.087, 0.124]
Brain Imaging	Hippocampal Volume	Cross-Sectional	Sleep Disturbances	rs491148	REC	277	0.8403	0.9203	-0.008 [-0.081, 0.066]
Brain Imaging	Hippocampal Volume	Cross-Sectional	Sleep Disturbances	rs68006382	REC	277	0.9891	0.9891	0.001 [-0.109, 0.111]
Brain Imaging	Hippocampal Volume	Cross-Sectional	Sleep Disturbances	rs71353406	REC	277	0.5349	0.772	0.026 [-0.056, 0.108]
Brain Imaging	Hippocampal Volume	Cross-Sectional	Sleep Disturbances	rs7240333	REC	NA	NA	NA	NA [NA, NA]
Brain Imaging	Hippocampal Volume	Cross-Sectional	Sleep Disturbances	rs9951307	REC	277	0.3016	0.772	-0.029 [-0.084, 0.026]
Brain Imaging	Hippocampal Volume	Cross-Sectional	Sleep Efficiency	rs11661081	DOM	277	0.5318	0.8754	-0.004 [-0.017, 0.009]
Brain Imaging	Hippocampal Volume	Cross-Sectional	Sleep Efficiency	rs12968026	DOM	277	0.0855	0.6506	-0.010 [-0.021, 0.001]
Brain Imaging	Hippocampal Volume	Cross-Sectional	Sleep Efficiency	rs151245	DOM	277	0.4056	0.8754	-0.004 [-0.013, 0.005]
Brain Imaging	Hippocampal Volume	Cross-Sectional	Sleep Efficiency	rs151246	DOM	277	0.6644	0.8754	0.002 [-0.008, 0.012]
Brain Imaging	Hippocampal Volume	Cross-Sectional	Sleep Efficiency	rs162003	DOM	277	0.512	0.8754	-0.005 [-0.018, 0.009]
Brain Imaging	Hippocampal Volume	Cross-Sectional	Sleep Efficiency	rs162007	DOM	277	0.7612	0.8754	-0.001 [-0.011, 0.008]
Brain Imaging	Hippocampal Volume	Cross-Sectional	Sleep Efficiency	rs2339214	DOM	277	0.471	0.8754	0.004 [-0.007, 0.015]
Brain Imaging	Hippocampal Volume	Cross-Sectional	Sleep Efficiency	rs3875089	DOM	277	0.0537	0.6506	-0.010 [-0.020, 0.000]
Brain Imaging	Hippocampal Volume	Cross-Sectional	Sleep Efficiency	rs491148	DOM	277	0.1131	0.6506	-0.008 [-0.018, 0.002]
Brain Imaging	Hippocampal Volume	Cross-Sectional	Sleep Efficiency	rs68006382	DOM	277	0.4129	0.8754	0.005 [-0.006, 0.016]
Brain Imaging	Hippocampal Volume	Cross-Sectional	Sleep Efficiency	rs71353406	DOM	277	0.3056	0.8754	0.005 [-0.005, 0.014]
Brain Imaging	Hippocampal Volume	Cross-Sectional	Sleep Efficiency	rs7240333	DOM	277	0.9949	0.9949	0.000 [-0.012, 0.012]
Brain Imaging	Hippocampal Volume	Cross-Sectional	Sleep Efficiency	rs9951307	DOM	277	0.657	0.8754	0.002 [-0.007, 0.012]
Brain Imaging	Hippocampal Volume	Cross-Sectional	Sleep Efficiency	rs11661081	REC	NA	NA	NA	NA [NA, NA]
Brain Imaging	Hippocampal Volume	Cross-Sectional	Sleep Efficiency	rs12968026	REC	277	0.3141	0.8754	-0.013 [-0.038, 0.012]
Brain Imaging	Hippocampal Volume	Cross-Sectional	Sleep Efficiency	rs151245	REC	277	0.9941	0.9949	0.000 [-0.015, 0.015]
Brain Imaging	Hippocampal Volume	Cross-Sectional	Sleep Efficiency	rs151246	REC	277	0.0739	0.6506	0.024 [-0.002, 0.051]
Brain Imaging	Hippocampal Volume	Cross-Sectional	Sleep Efficiency	rs162003	REC	NA	NA	NA	NA [NA, NA]
Brain Imaging	Hippocampal Volume	Cross-Sectional	Sleep Efficiency	rs162007	REC	277	0.7592	0.8754	0.004 [-0.022, 0.031]
Brain Imaging	Hippocampal Volume	Cross-Sectional	Sleep Efficiency	rs2339214	REC	277	0.7181	0.8754	-0.002 [-0.013, 0.009]
Brain Imaging	Hippocampal Volume	Cross-Sectional	Sleep Efficiency	rs3875089	REC	277	0.6507	0.8754	-0.005 [-0.027, 0.017]
Brain Imaging	Hippocampal Volume	Cross-Sectional	Sleep Efficiency	rs491148	REC	277	0.6166	0.8754	-0.008 [-0.041, 0.025]
Brain Imaging	Hippocampal Volume	Cross-Sectional	Sleep Efficiency	rs68006382	REC	277	0.8568	0.9384	0.003 [-0.034, 0.041]
Brain Imaging	Hippocampal Volume	Cross-Sectional	Sleep Efficiency	rs71353406	REC	277	0.2039	0.7817	-0.011 [-0.029, 0.006]
Brain Imaging	Hippocampal Volume	Cross-Sectional	Sleep Efficiency	rs7240333	REC	NA	NA	NA	NA [NA, NA]
Brain Imaging	Hippocampal Volume	Cross-Sectional	Sleep Efficiency	rs9951307	REC	277	0.1957	0.7817	0.010 [-0.005, 0.024]
Brain Imaging	Hippocampal Volume	Longitudinal	PSQI Total	rs11661081	DOM	108	0.8152	0.9294	0.000 [-0.003, 0.004]
Brain Imaging	Hippocampal Volume	Longitudinal	PSQI Total	rs12968026	DOM	108	0.92	0.9294	-0.000 [-0.003, 0.003]
Brain Imaging	Hippocampal Volume	Longitudinal	PSQI Total	rs151245	DOM	108	0.0969	0.3487	0.002 [-0.000, 0.004]
Brain Imaging	Hippocampal Volume	Longitudinal	PSQI Total	rs151246	DOM	108	0.2625	0.5019	0.001 [-0.001, 0.003]
Brain Imaging	Hippocampal Volume	Longitudinal	PSQI Total	rs162003	DOM	108	0.9294	0.9294	0.000 [-0.002, 0.002]
Brain Imaging	Hippocampal Volume	Longitudinal	PSQI Total	rs162007	DOM	108	0.3067	0.5019	0.001 [-0.001, 0.003]
Brain Imaging	Hippocampal Volume	Longitudinal	PSQI Total	rs2339214	DOM	108	0.0305	0.2331	-0.002 [-0.005, -0.000]
Brain Imaging	Hippocampal Volume	Longitudinal	PSQI Total	rs3875089	DOM	108	0.8617	0.9294	-0.000 [-0.002, 0.002]
Brain Imaging	Hippocampal Volume	Longitudinal	PSQI Total	rs491148	DOM	108	0.8581	0.9294	0.000 [-0.002, 0.002]
Brain Imaging	Hippocampal Volume	Longitudinal	PSQI Total	rs68006382	DOM	108	0.2518	0.5019	-0.001 [-0.004, 0.001]
Brain Imaging	Hippocampal Volume	Longitudinal	PSQI Total	rs71353406	DOM	108	0.0435	0.2331	-0.002 [-0.004, -0.000]
Brain Imaging	Hippocampal Volume	Longitudinal	PSQI Total	rs7240333	DOM	108	0.4806	0.7209	-0.001 [-0.003, 0.002]
Brain Imaging	Hippocampal Volume	Longitudinal	PSQI Total	rs9951307	DOM	108	0.5576	0.7721	0.001 [-0.001, 0.003]
Brain Imaging	Hippocampal Volume	Longitudinal	PSQI Total	rs11661081	REC	NA	NA	NA	NA [NA, NA]
Brain Imaging	Hippocampal Volume	Longitudinal	PSQI Total	rs12968026	REC	NA	NA	NA	NA [NA, NA]
Brain Imaging	Hippocampal Volume	Longitudinal	PSQI Total	rs151245	REC	108	0.0518	0.2331	0.003 [-0.000, 0.005]
Brain Imaging	Hippocampal Volume	Longitudinal	PSQI Total	rs151246	REC	108	0.0332	0.2331	0.004 [0.000, 0.007]
Brain Imaging	Hippocampal Volume	Longitudinal	PSQI Total	rs162003	REC	NA	NA	NA	NA [NA, NA]
Brain Imaging	Hippocampal Volume	Longitudinal	PSQI Total	rs162007	REC	108	0.2885	0.5019	-0.002 [-0.005, 0.002]
Brain Imaging	Hippocampal Volume	Longitudinal	PSQI Total	rs2339214	REC	108	0.3054	0.5019	-0.001 [-0.004, 0.001]
Brain Imaging	Hippocampal Volume	Longitudinal	PSQI Total	rs3875089	REC	NA	NA	NA	NA [NA, NA]
Brain Imaging	Hippocampal Volume	Longitudinal	PSQI Total	rs491148	REC	NA	NA	NA	NA [NA, NA]
Brain Imaging	Hippocampal Volume	Longitudinal	PSQI Total	rs68006382	REC	NA	NA	NA	NA [NA, NA]
Brain Imaging	Hippocampal Volume	Longitudinal	PSQI Total	rs71353406	REC	NA	NA	NA	NA [NA, NA]
Brain Imaging	Hippocampal Volume	Longitudinal	PSQI Total	rs7240333	REC	NA	NA	NA	NA [NA, NA]
Brain Imaging	Hippocampal Volume	Longitudinal	PSQI Total	rs9951307	REC	108	0.208	0.5019	0.002 [-0.001, 0.006]
Brain Imaging	Hippocampal Volume	Longitudinal	Latency (Minutes)	rs11661081	DOM	108	0.2441	0.6485	0.000 [-0.000, 0.001]
Brain Imaging	Hippocampal Volume	Longitudinal	Latency (Minutes)	rs12968026	DOM	108	0.5022	0.6954	-0.000 [-0.001, 0.000]
Brain Imaging	Hippocampal Volume	Longitudinal	Latency (Minutes)	rs151245	DOM	108	0.0818	0.6485	0.000 [-0.000, 0.001]
Brain Imaging	Hippocampal Volume	Longitudinal	Latency (Minutes)	rs151246	DOM	108	0.1772	0.6485	0.000 [-0.000, 0.001]
Brain Imaging	Hippocampal Volume	Longitudinal	Latency (Minutes)	rs162003	DOM	108	0.2525	0.6485	-0.000 [-0.001, 0.000]
Brain Imaging	Hippocampal Volume	Longitudinal	Latency (Minutes)	rs162007	DOM	108	0.5677	0.7299	-0.000 [-0.001, 0.000]
Brain Imaging	Hippocampal Volume	Longitudinal	Latency (Minutes)	rs2339214	DOM	108	0.5021	0.6954	-0.000 [-0.001, 0.000]
Brain Imaging	Hippocampal Volume	Longitudinal	Latency (Minutes)	rs3875089	DOM	108	0.6745	0.7601	-0.000 [-0.001, 0.000]
Brain Imaging	Hippocampal Volume	Longitudinal	Latency (Minutes)	rs491148	DOM	108	0.6841	0.7601	0.000 [-0.000, 0.001]
Brain Imaging	Hippocampal Volume	Longitudinal	Latency (Minutes)	rs68006382	DOM	108	0.7178	0.7601	0.000 [-0.000, 0.000]
Brain Imaging	Hippocampal Volume	Longitudinal	Latency (Minutes)	rs71353406	DOM	108	0.786	0.786	0.000 [-0.000, 0.000]
Brain Imaging	Hippocampal Volume	Longitudinal	Latency (Minutes)	rs7240333	DOM	108	0.3739	0.6485	0.000 [-0.000, 0.001]
Brain Imaging	Hippocampal Volume	Longitudinal	Latency (Minutes)	rs9951307	DOM	108	0.2948	0.6485	0.000 [-0.000, 0.001]
Brain Imaging	Hippocampal Volume	Longitudinal	Latency (Minutes)	rs11661081	REC	NA	NA	NA	NA [NA, NA]
Brain Imaging	Hippocampal Volume	Longitudinal	Latency (Minutes)	rs12968026	REC	NA	NA	NA	NA [NA, NA]
Brain Imaging	Hippocampal Volume	Longitudinal	Latency (Minutes)	rs151245	REC	108	0.3963	0.6485	0.000 [-0.000, 0.001]
Brain Imaging	Hippocampal Volume	Longitudinal	Latency (Minutes)	rs151246	REC	108	0.2247	0.6485	0.001 [-0.000, 0.001]
Brain Imaging	Hippocampal Volume	Longitudinal	Latency (Minutes)	rs162003	REC	NA	NA	NA	NA [NA, NA]
Brain Imaging	Hippocampal Volume	Longitudinal	Latency (Minutes)	rs162007	REC	108	0.082	0.6485	-0.000 [-0.001, 0.000]
Brain Imaging	Hippocampal Volume	Longitudinal	Latency (Minutes)	rs2339214	REC	108	0.2524	0.6485	-0.000 [-0.001, 0.000]
Brain Imaging	Hippocampal Volume	Longitudinal	Latency (Minutes)	rs3875089	REC	NA	NA	NA	NA [NA, NA]
Brain Imaging	Hippocampal Volume	Longitudinal	Latency (Minutes)	rs491148	REC	NA	NA	NA	NA [NA, NA]
Brain Imaging	Hippocampal Volume	Longitudinal	Latency (Minutes)	rs68006382	REC	NA	NA	NA	NA [NA, NA]
Brain Imaging	Hippocampal Volume	Longitudinal	Latency (Minutes)	rs71353406	REC	NA	NA	NA	NA [NA, NA]
Brain Imaging	Hippocampal Volume	Longitudinal	Latency (Minutes)	rs7240333	REC	NA	NA	NA	NA [NA, NA]
Brain Imaging	Hippocampal Volume	Longitudinal	Latency (Minutes)	rs9951307	REC	108	0.3839	0.6485	0.000 [-0.000, 0.001]
Brain Imaging	Hippocampal Volume	Longitudinal	Duration (Hours)	rs11661081	DOM	108	0.9529	0.9934	0.000 [-0.009, 0.009]
Brain Imaging	Hippocampal Volume	Longitudinal	Duration (Hours)	rs12968026	DOM	108	0.4117	0.6558	-0.003 [-0.010, 0.004]
Brain Imaging	Hippocampal Volume	Longitudinal	Duration (Hours)	rs151245	DOM	108	0.0368	0.5211	-0.007 [-0.014, -0.000]
Brain Imaging	Hippocampal Volume	Longitudinal	Duration (Hours)	rs151246	DOM	108	0.4837	0.6698	-0.002 [-0.009, 0.004]
Brain Imaging	Hippocampal Volume	Longitudinal	Duration (Hours)	rs162003	DOM	108	0.6248	0.8033	-0.002 [-0.010, 0.006]
Brain Imaging	Hippocampal Volume	Longitudinal	Duration (Hours)	rs162007	DOM	108	0.9934	0.9934	-0.000 [-0.006, 0.006]
Brain Imaging	Hippocampal Volume	Longitudinal	Duration (Hours)	rs2339214	DOM	108	0.2603	0.6502	0.004 [-0.003, 0.010]
Brain Imaging	Hippocampal Volume	Longitudinal	Duration (Hours)	rs3875089	DOM	108	0.4156	0.6558	-0.003 [-0.009, 0.004]
Brain Imaging	Hippocampal Volume	Longitudinal	Duration (Hours)	rs491148	DOM	108	0.2687	0.6502	-0.004 [-0.010, 0.003]
Brain Imaging	Hippocampal Volume	Longitudinal	Duration (Hours)	rs68006382	DOM	108	0.9433	0.9934	-0.000 [-0.008, 0.008]
Brain Imaging	Hippocampal Volume	Longitudinal	Duration (Hours)	rs71353406	DOM	108	0.4372	0.6558	0.003 [-0.004, 0.009]
Brain Imaging	Hippocampal Volume	Longitudinal	Duration (Hours)	rs7240333	DOM	108	0.3941	0.6558	0.003 [-0.005, 0.012]
Brain Imaging	Hippocampal Volume	Longitudinal	Duration (Hours)	rs9951307	DOM	108	0.89	0.9934	-0.000 [-0.007, 0.006]
Brain Imaging	Hippocampal Volume	Longitudinal	Duration (Hours)	rs11661081	REC	NA	NA	NA	NA [NA, NA]
Brain Imaging	Hippocampal Volume	Longitudinal	Duration (Hours)	rs12968026	REC	NA	NA	NA	NA [NA, NA]
Brain Imaging	Hippocampal Volume	Longitudinal	Duration (Hours)	rs151245	REC	108	0.289	0.6502	-0.004 [-0.012, 0.004]
Brain Imaging	Hippocampal Volume	Longitudinal	Duration (Hours)	rs151246	REC	108	0.0868	0.5211	-0.010 [-0.021, 0.001]
Brain Imaging	Hippocampal Volume	Longitudinal	Duration (Hours)	rs162003	REC	NA	NA	NA	NA [NA, NA]
Brain Imaging	Hippocampal Volume	Longitudinal	Duration (Hours)	rs162007	REC	108	0.1894	0.6502	0.007 [-0.003, 0.017]
Brain Imaging	Hippocampal Volume	Longitudinal	Duration (Hours)	rs2339214	REC	108	0.0617	0.5211	0.007 [-0.000, 0.015]
Brain Imaging	Hippocampal Volume	Longitudinal	Duration (Hours)	rs3875089	REC	NA	NA	NA	NA [NA, NA]
Brain Imaging	Hippocampal Volume	Longitudinal	Duration (Hours)	rs491148	REC	NA	NA	NA	NA [NA, NA]
Brain Imaging	Hippocampal Volume	Longitudinal	Duration (Hours)	rs68006382	REC	NA	NA	NA	NA [NA, NA]
Brain Imaging	Hippocampal Volume	Longitudinal	Duration (Hours)	rs71353406	REC	NA	NA	NA	NA [NA, NA]
Brain Imaging	Hippocampal Volume	Longitudinal	Duration (Hours)	rs7240333	REC	NA	NA	NA	NA [NA, NA]
Brain Imaging	Hippocampal Volume	Longitudinal	Duration (Hours)	rs9951307	REC	108	0.2558	0.6502	-0.006 [-0.017, 0.004]
Brain Imaging	Hippocampal Volume	Longitudinal	Sleep Disturbances	rs11661081	DOM	108	0.937	0.9921	0.000 [-0.002, 0.002]
Brain Imaging	Hippocampal Volume	Longitudinal	Sleep Disturbances	rs12968026	DOM	108	0.555	0.7684	-0.001 [-0.003, 0.002]
Brain Imaging	Hippocampal Volume	Longitudinal	Sleep Disturbances	rs151245	DOM	108	0.3566	0.7684	0.001 [-0.001, 0.003]
Brain Imaging	Hippocampal Volume	Longitudinal	Sleep Disturbances	rs151246	DOM	108	0.2707	0.7218	0.001 [-0.001, 0.003]
Brain Imaging	Hippocampal Volume	Longitudinal	Sleep Disturbances	rs162003	DOM	108	0.527	0.7684	-0.001 [-0.003, 0.002]
Brain Imaging	Hippocampal Volume	Longitudinal	Sleep Disturbances	rs162007	DOM	108	0.9955	0.9955	-0.000 [-0.002, 0.002]
Brain Imaging	Hippocampal Volume	Longitudinal	Sleep Disturbances	rs2339214	DOM	108	0.1482	0.7218	-0.002 [-0.004, 0.001]
Brain Imaging	Hippocampal Volume	Longitudinal	Sleep Disturbances	rs3875089	DOM	108	0.656	0.7871	-0.000 [-0.003, 0.002]
Brain Imaging	Hippocampal Volume	Longitudinal	Sleep Disturbances	rs491148	DOM	108	0.6171	0.7871	-0.001 [-0.003, 0.002]
Brain Imaging	Hippocampal Volume	Longitudinal	Sleep Disturbances	rs68006382	DOM	108	0.2807	0.7218	-0.001 [-0.003, 0.001]
Brain Imaging	Hippocampal Volume	Longitudinal	Sleep Disturbances	rs71353406	DOM	108	0.1114	0.7218	-0.002 [-0.003, 0.000]
Brain Imaging	Hippocampal Volume	Longitudinal	Sleep Disturbances	rs7240333	DOM	108	0.4309	0.7684	-0.001 [-0.004, 0.002]
Brain Imaging	Hippocampal Volume	Longitudinal	Sleep Disturbances	rs9951307	DOM	108	0.1795	0.7218	0.001 [-0.001, 0.003]
Brain Imaging	Hippocampal Volume	Longitudinal	Sleep Disturbances	rs11661081	REC	NA	NA	NA	NA [NA, NA]
Brain Imaging	Hippocampal Volume	Longitudinal	Sleep Disturbances	rs12968026	REC	NA	NA	NA	NA [NA, NA]
Brain Imaging	Hippocampal Volume	Longitudinal	Sleep Disturbances	rs151245	REC	108	0.2564	0.7218	0.001 [-0.001, 0.004]
Brain Imaging	Hippocampal Volume	Longitudinal	Sleep Disturbances	rs151246	REC	108	0.1943	0.7218	0.002 [-0.001, 0.005]
Brain Imaging	Hippocampal Volume	Longitudinal	Sleep Disturbances	rs162003	REC	NA	NA	NA	NA [NA, NA]
Brain Imaging	Hippocampal Volume	Longitudinal	Sleep Disturbances	rs162007	REC	108	0.8521	0.9586	0.001 [-0.010, 0.012]
Brain Imaging	Hippocampal Volume	Longitudinal	Sleep Disturbances	rs2339214	REC	108	0.5215	0.7684	0.001 [-0.002, 0.003]
Brain Imaging	Hippocampal Volume	Longitudinal	Sleep Disturbances	rs3875089	REC	NA	NA	NA	NA [NA, NA]
Brain Imaging	Hippocampal Volume	Longitudinal	Sleep Disturbances	rs491148	REC	NA	NA	NA	NA [NA, NA]
Brain Imaging	Hippocampal Volume	Longitudinal	Sleep Disturbances	rs68006382	REC	NA	NA	NA	NA [NA, NA]
Brain Imaging	Hippocampal Volume	Longitudinal	Sleep Disturbances	rs71353406	REC	NA	NA	NA	NA [NA, NA]
Brain Imaging	Hippocampal Volume	Longitudinal	Sleep Disturbances	rs7240333	REC	NA	NA	NA	NA [NA, NA]
Brain Imaging	Hippocampal Volume	Longitudinal	Sleep Disturbances	rs9951307	REC	108	0.489	0.7684	0.001 [-0.002, 0.004]
Brain Imaging	Hippocampal Volume	Longitudinal	Sleep Efficiency	rs11661081	DOM	108	0.7056	0.8579	-0.000 [-0.001, 0.001]
Brain Imaging	Hippocampal Volume	Longitudinal	Sleep Efficiency	rs12968026	DOM	108	0.5014	0.7521	-0.000 [-0.001, 0.001]
Brain Imaging	Hippocampal Volume	Longitudinal	Sleep Efficiency	rs151245	DOM	108	0.0132	0.2371	-0.001 [-0.001, -0.000]
Brain Imaging	Hippocampal Volume	Longitudinal	Sleep Efficiency	rs151246	DOM	108	0.2306	0.6612	-0.000 [-0.001, 0.000]
Brain Imaging	Hippocampal Volume	Longitudinal	Sleep Efficiency	rs162003	DOM	108	0.6306	0.8579	0.000 [-0.000, 0.001]
Brain Imaging	Hippocampal Volume	Longitudinal	Sleep Efficiency	rs162007	DOM	108	0.9366	0.9366	-0.000 [-0.001, 0.001]
Brain Imaging	Hippocampal Volume	Longitudinal	Sleep Efficiency	rs2339214	DOM	108	0.0867	0.6106	0.001 [-0.000, 0.001]
Brain Imaging	Hippocampal Volume	Longitudinal	Sleep Efficiency	rs3875089	DOM	108	0.7149	0.8579	-0.000 [-0.001, 0.001]
Brain Imaging	Hippocampal Volume	Longitudinal	Sleep Efficiency	rs491148	DOM	108	0.3448	0.6612	-0.000 [-0.001, 0.000]
Brain Imaging	Hippocampal Volume	Longitudinal	Sleep Efficiency	rs68006382	DOM	108	0.4745	0.7521	0.000 [-0.000, 0.001]
Brain Imaging	Hippocampal Volume	Longitudinal	Sleep Efficiency	rs71353406	DOM	108	0.3432	0.6612	0.000 [-0.000, 0.001]
Brain Imaging	Hippocampal Volume	Longitudinal	Sleep Efficiency	rs7240333	DOM	108	0.8832	0.9366	0.000 [-0.001, 0.001]
Brain Imaging	Hippocampal Volume	Longitudinal	Sleep Efficiency	rs9951307	DOM	108	0.9093	0.9366	-0.000 [-0.001, 0.001]
Brain Imaging	Hippocampal Volume	Longitudinal	Sleep Efficiency	rs11661081	REC	NA	NA	NA	NA [NA, NA]
Brain Imaging	Hippocampal Volume	Longitudinal	Sleep Efficiency	rs12968026	REC	NA	NA	NA	NA [NA, NA]
Brain Imaging	Hippocampal Volume	Longitudinal	Sleep Efficiency	rs151245	REC	108	0.1394	0.6275	-0.001 [-0.001, 0.000]
Brain Imaging	Hippocampal Volume	Longitudinal	Sleep Efficiency	rs151246	REC	108	0.1018	0.6106	-0.001 [-0.002, 0.000]
Brain Imaging	Hippocampal Volume	Longitudinal	Sleep Efficiency	rs162003	REC	NA	NA	NA	NA [NA, NA]
Brain Imaging	Hippocampal Volume	Longitudinal	Sleep Efficiency	rs162007	REC	108	0.2568	0.6612	0.001 [-0.000, 0.002]
Brain Imaging	Hippocampal Volume	Longitudinal	Sleep Efficiency	rs2339214	REC	108	0.3673	0.6612	0.000 [-0.000, 0.001]
Brain Imaging	Hippocampal Volume	Longitudinal	Sleep Efficiency	rs3875089	REC	NA	NA	NA	NA [NA, NA]
Brain Imaging	Hippocampal Volume	Longitudinal	Sleep Efficiency	rs491148	REC	NA	NA	NA	NA [NA, NA]
Brain Imaging	Hippocampal Volume	Longitudinal	Sleep Efficiency	rs68006382	REC	NA	NA	NA	NA [NA, NA]
Brain Imaging	Hippocampal Volume	Longitudinal	Sleep Efficiency	rs71353406	REC	NA	NA	NA	NA [NA, NA]
Brain Imaging	Hippocampal Volume	Longitudinal	Sleep Efficiency	rs7240333	REC	NA	NA	NA	NA [NA, NA]
Brain Imaging	Hippocampal Volume	Longitudinal	Sleep Efficiency	rs9951307	REC	108	0.2574	0.6612	-0.001 [-0.001, 0.000]
Brain Imaging	Ventricular Volume	Cross-Sectional	PSQI Total	rs11661081	DOM	277	0.6224	0.8677	0.425 [-1.273, 2.123]
Brain Imaging	Ventricular Volume	Cross-Sectional	PSQI Total	rs12968026	DOM	277	0.0152	0.1745	-1.808 [-3.265, -0.351]
Brain Imaging	Ventricular Volume	Cross-Sectional	PSQI Total	rs151245	DOM	277	0.7708	0.8729	-0.170 [-1.318, 0.978]
Brain Imaging	Ventricular Volume	Cross-Sectional	PSQI Total	rs151246	DOM	277	0.7719	0.8729	0.175 [-1.011, 1.360]
Brain Imaging	Ventricular Volume	Cross-Sectional	PSQI Total	rs162003	DOM	277	0.625	0.8677	-0.378 [-1.899, 1.143]
Brain Imaging	Ventricular Volume	Cross-Sectional	PSQI Total	rs162007	DOM	277	0.0744	0.3421	-1.066 [-2.237, 0.106]
Brain Imaging	Ventricular Volume	Cross-Sectional	PSQI Total	rs2339214	DOM	277	0.2521	0.6882	0.741 [-0.530, 2.013]
Brain Imaging	Ventricular Volume	Cross-Sectional	PSQI Total	rs3875089	DOM	277	0.0346	0.2417	-1.330 [-2.562, -0.097]
Brain Imaging	Ventricular Volume	Cross-Sectional	PSQI Total	rs491148	DOM	277	0.2329	0.6882	-0.734 [-1.943, 0.475]
Brain Imaging	Ventricular Volume	Cross-Sectional	PSQI Total	rs68006382	DOM	277	0.2992	0.6882	-0.656 [-1.898, 0.586]
Brain Imaging	Ventricular Volume	Cross-Sectional	PSQI Total	rs71353406	DOM	277	0.042	0.2417	1.149 [0.042, 2.256]
Brain Imaging	Ventricular Volume	Cross-Sectional	PSQI Total	rs7240333	DOM	277	0.0031	0.0711	2.017 [0.687, 3.347]
Brain Imaging	Ventricular Volume	Cross-Sectional	PSQI Total	rs9951307	DOM	277	0.2777	0.6882	0.623 [-0.505, 1.750]
Brain Imaging	Ventricular Volume	Cross-Sectional	PSQI Total	rs11661081	REC	NA	NA	NA	NA [NA, NA]
Brain Imaging	Ventricular Volume	Cross-Sectional	PSQI Total	rs12968026	REC	277	0.8177	0.8729	0.554 [-4.174, 5.283]
Brain Imaging	Ventricular Volume	Cross-Sectional	PSQI Total	rs151245	REC	277	0.5744	0.8677	-0.459 [-2.068, 1.149]
Brain Imaging	Ventricular Volume	Cross-Sectional	PSQI Total	rs151246	REC	277	0.6413	0.8677	0.560 [-1.803, 2.923]
Brain Imaging	Ventricular Volume	Cross-Sectional	PSQI Total	rs162003	REC	NA	NA	NA	NA [NA, NA]
Brain Imaging	Ventricular Volume	Cross-Sectional	PSQI Total	rs162007	REC	277	0.8814	0.8814	-0.235 [-3.335, 2.865]
Brain Imaging	Ventricular Volume	Cross-Sectional	PSQI Total	rs2339214	REC	277	0.7542	0.8729	0.199 [-1.050, 1.447]
Brain Imaging	Ventricular Volume	Cross-Sectional	PSQI Total	rs3875089	REC	277	0.4925	0.8677	-1.145 [-4.425, 2.135]
Brain Imaging	Ventricular Volume	Cross-Sectional	PSQI Total	rs491148	REC	277	0.835	0.8729	-0.406 [-4.239, 3.427]
Brain Imaging	Ventricular Volume	Cross-Sectional	PSQI Total	rs68006382	REC	277	0.1423	0.5453	2.915 [-0.985, 6.815]
Brain Imaging	Ventricular Volume	Cross-Sectional	PSQI Total	rs71353406	REC	277	0.4143	0.8662	0.843 [-1.187, 2.873]
Brain Imaging	Ventricular Volume	Cross-Sectional	PSQI Total	rs7240333	REC	NA	NA	NA	NA [NA, NA]
Brain Imaging	Ventricular Volume	Cross-Sectional	PSQI Total	rs9951307	REC	277	0.5059	0.8677	-0.601 [-2.378, 1.176]
Brain Imaging	Ventricular Volume	Cross-Sectional	Latency (Minutes)	rs11661081	DOM	277	0.9064	0.9186	-0.018 [-0.318, 0.282]
Brain Imaging	Ventricular Volume	Cross-Sectional	Latency (Minutes)	rs12968026	DOM	277	0.0547	0.3146	-0.244 [-0.492, 0.005]
Brain Imaging	Ventricular Volume	Cross-Sectional	Latency (Minutes)	rs151245	DOM	277	0.2968	0.778	-0.117 [-0.337, 0.103]
Brain Imaging	Ventricular Volume	Cross-Sectional	Latency (Minutes)	rs151246	DOM	277	0.8886	0.9186	-0.016 [-0.234, 0.203]
Brain Imaging	Ventricular Volume	Cross-Sectional	Latency (Minutes)	rs162003	DOM	277	0.8851	0.9186	-0.025 [-0.367, 0.317]
Brain Imaging	Ventricular Volume	Cross-Sectional	Latency (Minutes)	rs162007	DOM	277	0.8367	0.9186	-0.022 [-0.236, 0.191]
Brain Imaging	Ventricular Volume	Cross-Sectional	Latency (Minutes)	rs2339214	DOM	277	0.2189	0.778	0.152 [-0.091, 0.395]
Brain Imaging	Ventricular Volume	Cross-Sectional	Latency (Minutes)	rs3875089	DOM	277	0.0429	0.3146	-0.227 [-0.446, -0.007]
Brain Imaging	Ventricular Volume	Cross-Sectional	Latency (Minutes)	rs491148	DOM	277	0.0713	0.3279	-0.197 [-0.412, 0.017]
Brain Imaging	Ventricular Volume	Cross-Sectional	Latency (Minutes)	rs68006382	DOM	277	0.6817	0.9186	-0.046 [-0.265, 0.173]
Brain Imaging	Ventricular Volume	Cross-Sectional	Latency (Minutes)	rs71353406	DOM	277	0.0357	0.3146	0.221 [0.015, 0.427]
Brain Imaging	Ventricular Volume	Cross-Sectional	Latency (Minutes)	rs7240333	DOM	277	0.0002	0.0045	0.601 [0.288, 0.913]
Brain Imaging	Ventricular Volume	Cross-Sectional	Latency (Minutes)	rs9951307	DOM	277	0.8946	0.9186	-0.014 [-0.223, 0.194]
Brain Imaging	Ventricular Volume	Cross-Sectional	Latency (Minutes)	rs11661081	REC	NA	NA	NA	NA [NA, NA]
Brain Imaging	Ventricular Volume	Cross-Sectional	Latency (Minutes)	rs12968026	REC	277	0.8434	0.9186	-0.091 [-0.997, 0.815]
Brain Imaging	Ventricular Volume	Cross-Sectional	Latency (Minutes)	rs151245	REC	277	0.3044	0.778	-0.166 [-0.484, 0.152]
Brain Imaging	Ventricular Volume	Cross-Sectional	Latency (Minutes)	rs151246	REC	277	0.9186	0.9186	0.030 [-0.549, 0.609]
Brain Imaging	Ventricular Volume	Cross-Sectional	Latency (Minutes)	rs162003	REC	NA	NA	NA	NA [NA, NA]
Brain Imaging	Ventricular Volume	Cross-Sectional	Latency (Minutes)	rs162007	REC	277	0.6973	0.9186	0.078 [-0.318, 0.474]
Brain Imaging	Ventricular Volume	Cross-Sectional	Latency (Minutes)	rs2339214	REC	277	0.2383	0.778	0.145 [-0.096, 0.386]
Brain Imaging	Ventricular Volume	Cross-Sectional	Latency (Minutes)	rs3875089	REC	277	0.4762	0.9186	-0.294 [-1.105, 0.517]
Brain Imaging	Ventricular Volume	Cross-Sectional	Latency (Minutes)	rs491148	REC	277	0.916	0.9186	-0.076 [-1.485, 1.334]
Brain Imaging	Ventricular Volume	Cross-Sectional	Latency (Minutes)	rs68006382	REC	277	0.6685	0.9186	0.144 [-0.518, 0.806]
Brain Imaging	Ventricular Volume	Cross-Sectional	Latency (Minutes)	rs71353406	REC	277	0.7804	0.9186	-0.066 [-0.532, 0.400]
Brain Imaging	Ventricular Volume	Cross-Sectional	Latency (Minutes)	rs7240333	REC	NA	NA	NA	NA [NA, NA]
Brain Imaging	Ventricular Volume	Cross-Sectional	Latency (Minutes)	rs9951307	REC	277	0.7529	0.9186	-0.075 [-0.547, 0.396]
Brain Imaging	Ventricular Volume	Cross-Sectional	Duration (Hours)	rs11661081	DOM	277	0.5912	0.9364	-1.257 [-5.859, 3.345]
Brain Imaging	Ventricular Volume	Cross-Sectional	Duration (Hours)	rs12968026	DOM	277	0.2282	0.8802	2.352 [-1.482, 6.185]
Brain Imaging	Ventricular Volume	Cross-Sectional	Duration (Hours)	rs151245	DOM	277	0.7794	0.9364	-0.477 [-3.824, 2.871]
Brain Imaging	Ventricular Volume	Cross-Sectional	Duration (Hours)	rs151246	DOM	277	0.8957	0.9364	-0.228 [-3.653, 3.197]
Brain Imaging	Ventricular Volume	Cross-Sectional	Duration (Hours)	rs162003	DOM	277	0.4213	0.9143	1.825 [-2.637, 6.288]
Brain Imaging	Ventricular Volume	Cross-Sectional	Duration (Hours)	rs162007	DOM	277	0.1324	0.8802	2.570 [-0.783, 5.923]
Brain Imaging	Ventricular Volume	Cross-Sectional	Duration (Hours)	rs2339214	DOM	277	0.9571	0.9571	0.097 [-3.454, 3.648]
Brain Imaging	Ventricular Volume	Cross-Sectional	Duration (Hours)	rs3875089	DOM	277	0.2296	0.8802	2.147 [-1.364, 5.657]
Brain Imaging	Ventricular Volume	Cross-Sectional	Duration (Hours)	rs491148	DOM	277	0.512	0.9143	1.141 [-2.280, 4.561]
Brain Imaging	Ventricular Volume	Cross-Sectional	Duration (Hours)	rs68006382	DOM	277	0.2923	0.9143	1.922 [-1.665, 5.509]
Brain Imaging	Ventricular Volume	Cross-Sectional	Duration (Hours)	rs71353406	DOM	277	0.4175	0.9143	-1.339 [-4.587, 1.908]
Brain Imaging	Ventricular Volume	Cross-Sectional	Duration (Hours)	rs7240333	DOM	277	0.0572	0.8802	-4.212 [-8.554, 0.130]
Brain Imaging	Ventricular Volume	Cross-Sectional	Duration (Hours)	rs9951307	DOM	277	0.1095	0.8802	-2.684 [-5.975, 0.607]
Brain Imaging	Ventricular Volume	Cross-Sectional	Duration (Hours)	rs11661081	REC	NA	NA	NA	NA [NA, NA]
Brain Imaging	Ventricular Volume	Cross-Sectional	Duration (Hours)	rs12968026	REC	277	0.7658	0.9364	-1.612 [-12.256, 9.032]
Brain Imaging	Ventricular Volume	Cross-Sectional	Duration (Hours)	rs151245	REC	277	0.5168	0.9143	-1.623 [-6.544, 3.298]
Brain Imaging	Ventricular Volume	Cross-Sectional	Duration (Hours)	rs151246	REC	277	0.3315	0.9143	-3.805 [-11.504, 3.895]
Brain Imaging	Ventricular Volume	Cross-Sectional	Duration (Hours)	rs162003	REC	NA	NA	NA	NA [NA, NA]
Brain Imaging	Ventricular Volume	Cross-Sectional	Duration (Hours)	rs162007	REC	277	0.8936	0.9364	-0.563 [-8.844, 7.718]
Brain Imaging	Ventricular Volume	Cross-Sectional	Duration (Hours)	rs2339214	REC	277	0.8493	0.9364	-0.363 [-4.116, 3.391]
Brain Imaging	Ventricular Volume	Cross-Sectional	Duration (Hours)	rs3875089	REC	277	0.8388	0.9364	0.993 [-8.613, 10.599]
Brain Imaging	Ventricular Volume	Cross-Sectional	Duration (Hours)	rs491148	REC	277	0.1644	0.8802	-7.191 [-17.347, 2.965]
Brain Imaging	Ventricular Volume	Cross-Sectional	Duration (Hours)	rs68006382	REC	277	0.8537	0.9364	-0.802 [-9.353, 7.749]
Brain Imaging	Ventricular Volume	Cross-Sectional	Duration (Hours)	rs71353406	REC	277	0.8884	0.9364	-0.428 [-6.432, 5.576]
Brain Imaging	Ventricular Volume	Cross-Sectional	Duration (Hours)	rs7240333	REC	NA	NA	NA	NA [NA, NA]
Brain Imaging	Ventricular Volume	Cross-Sectional	Duration (Hours)	rs9951307	REC	277	0.4525	0.9143	2.036 [-3.292, 7.364]
Brain Imaging	Ventricular Volume	Cross-Sectional	Sleep Disturbances	rs11661081	DOM	277	0.9507	0.9688	-0.037 [-1.205, 1.131]
Brain Imaging	Ventricular Volume	Cross-Sectional	Sleep Disturbances	rs12968026	DOM	277	0.4947	0.9688	-0.393 [-1.525, 0.739]
Brain Imaging	Ventricular Volume	Cross-Sectional	Sleep Disturbances	rs151245	DOM	277	0.6269	0.9688	0.246 [-0.750, 1.243]
Brain Imaging	Ventricular Volume	Cross-Sectional	Sleep Disturbances	rs151246	DOM	277	0.529	0.9688	0.321 [-0.681, 1.322]
Brain Imaging	Ventricular Volume	Cross-Sectional	Sleep Disturbances	rs162003	DOM	277	0.4268	0.9688	0.518 [-0.764, 1.801]
Brain Imaging	Ventricular Volume	Cross-Sectional	Sleep Disturbances	rs162007	DOM	277	0.5277	0.9688	0.327 [-0.691, 1.344]
Brain Imaging	Ventricular Volume	Cross-Sectional	Sleep Disturbances	rs2339214	DOM	277	0.9533	0.9688	-0.033 [-1.143, 1.077]
Brain Imaging	Ventricular Volume	Cross-Sectional	Sleep Disturbances	rs3875089	DOM	277	0.174	0.9688	-0.739 [-1.807, 0.329]
Brain Imaging	Ventricular Volume	Cross-Sectional	Sleep Disturbances	rs491148	DOM	277	0.8487	0.9688	-0.104 [-1.178, 0.970]
Brain Imaging	Ventricular Volume	Cross-Sectional	Sleep Disturbances	rs68006382	DOM	277	0.835	0.9688	-0.111 [-1.156, 0.935]
Brain Imaging	Ventricular Volume	Cross-Sectional	Sleep Disturbances	rs71353406	DOM	277	0.6587	0.9688	0.218 [-0.752, 1.187]
Brain Imaging	Ventricular Volume	Cross-Sectional	Sleep Disturbances	rs7240333	DOM	277	0.4374	0.9688	0.520 [-0.797, 1.838]
Brain Imaging	Ventricular Volume	Cross-Sectional	Sleep Disturbances	rs9951307	DOM	277	0.6678	0.9688	-0.216 [-1.205, 0.774]
Brain Imaging	Ventricular Volume	Cross-Sectional	Sleep Disturbances	rs11661081	REC	NA	NA	NA	NA [NA, NA]
Brain Imaging	Ventricular Volume	Cross-Sectional	Sleep Disturbances	rs12968026	REC	277	0.9159	0.9688	0.178 [-3.146, 3.503]
Brain Imaging	Ventricular Volume	Cross-Sectional	Sleep Disturbances	rs151245	REC	277	0.9688	0.9688	-0.026 [-1.320, 1.269]
Brain Imaging	Ventricular Volume	Cross-Sectional	Sleep Disturbances	rs151246	REC	277	0.6136	0.9688	0.489 [-1.414, 2.391]
Brain Imaging	Ventricular Volume	Cross-Sectional	Sleep Disturbances	rs162003	REC	NA	NA	NA	NA [NA, NA]
Brain Imaging	Ventricular Volume	Cross-Sectional	Sleep Disturbances	rs162007	REC	277	0.4534	0.9688	0.917 [-1.487, 3.322]
Brain Imaging	Ventricular Volume	Cross-Sectional	Sleep Disturbances	rs2339214	REC	277	0.2386	0.9688	-0.689 [-1.836, 0.459]
Brain Imaging	Ventricular Volume	Cross-Sectional	Sleep Disturbances	rs3875089	REC	277	0.7996	0.9688	-0.411 [-3.595, 2.773]
Brain Imaging	Ventricular Volume	Cross-Sectional	Sleep Disturbances	rs491148	REC	277	0.866	0.9688	0.192 [-2.043, 2.427]
Brain Imaging	Ventricular Volume	Cross-Sectional	Sleep Disturbances	rs68006382	REC	277	0.0927	0.9688	2.829 [-0.472, 6.130]
Brain Imaging	Ventricular Volume	Cross-Sectional	Sleep Disturbances	rs71353406	REC	277	0.0956	0.9688	2.095 [-0.371, 4.561]
Brain Imaging	Ventricular Volume	Cross-Sectional	Sleep Disturbances	rs7240333	REC	NA	NA	NA	NA [NA, NA]
Brain Imaging	Ventricular Volume	Cross-Sectional	Sleep Disturbances	rs9951307	REC	277	0.6983	0.9688	-0.328 [-1.993, 1.337]
Brain Imaging	Ventricular Volume	Cross-Sectional	Sleep Efficiency	rs11661081	DOM	277	0.6407	0.9559	-0.093 [-0.486, 0.299]
Brain Imaging	Ventricular Volume	Cross-Sectional	Sleep Efficiency	rs12968026	DOM	277	0.0708	0.5425	0.305 [-0.026, 0.636]
Brain Imaging	Ventricular Volume	Cross-Sectional	Sleep Efficiency	rs151245	DOM	277	0.9128	0.9559	0.016 [-0.269, 0.301]
Brain Imaging	Ventricular Volume	Cross-Sectional	Sleep Efficiency	rs151246	DOM	277	0.792	0.9559	-0.040 [-0.340, 0.260]
Brain Imaging	Ventricular Volume	Cross-Sectional	Sleep Efficiency	rs162003	DOM	277	0.697	0.9559	-0.082 [-0.493, 0.330]
Brain Imaging	Ventricular Volume	Cross-Sectional	Sleep Efficiency	rs162007	DOM	277	0.1443	0.6638	0.217 [-0.075, 0.508]
Brain Imaging	Ventricular Volume	Cross-Sectional	Sleep Efficiency	rs2339214	DOM	277	0.6305	0.9559	-0.081 [-0.414, 0.251]
Brain Imaging	Ventricular Volume	Cross-Sectional	Sleep Efficiency	rs3875089	DOM	277	0.0957	0.5503	0.258 [-0.046, 0.562]
Brain Imaging	Ventricular Volume	Cross-Sectional	Sleep Efficiency	rs491148	DOM	277	0.3607	0.9559	0.139 [-0.160, 0.438]
Brain Imaging	Ventricular Volume	Cross-Sectional	Sleep Efficiency	rs68006382	DOM	277	0.6732	0.9559	0.072 [-0.264, 0.408]
Brain Imaging	Ventricular Volume	Cross-Sectional	Sleep Efficiency	rs71353406	DOM	277	0.0457	0.5255	-0.287 [-0.568, -0.006]
Brain Imaging	Ventricular Volume	Cross-Sectional	Sleep Efficiency	rs7240333	DOM	277	0.0234	0.5255	-0.398 [-0.741, -0.054]
Brain Imaging	Ventricular Volume	Cross-Sectional	Sleep Efficiency	rs9951307	DOM	277	0.4211	0.9559	-0.117 [-0.404, 0.169]
Brain Imaging	Ventricular Volume	Cross-Sectional	Sleep Efficiency	rs11661081	REC	NA	NA	NA	NA [NA, NA]
Brain Imaging	Ventricular Volume	Cross-Sectional	Sleep Efficiency	rs12968026	REC	277	0.9559	0.9559	-0.022 [-0.790, 0.747]
Brain Imaging	Ventricular Volume	Cross-Sectional	Sleep Efficiency	rs151245	REC	277	0.7248	0.9559	0.081 [-0.373, 0.536]
Brain Imaging	Ventricular Volume	Cross-Sectional	Sleep Efficiency	rs151246	REC	277	0.7322	0.9559	-0.141 [-0.950, 0.668]
Brain Imaging	Ventricular Volume	Cross-Sectional	Sleep Efficiency	rs162003	REC	NA	NA	NA	NA [NA, NA]
Brain Imaging	Ventricular Volume	Cross-Sectional	Sleep Efficiency	rs162007	REC	277	0.8318	0.9559	-0.087 [-0.893, 0.719]
Brain Imaging	Ventricular Volume	Cross-Sectional	Sleep Efficiency	rs2339214	REC	277	0.9445	0.9559	-0.012 [-0.337, 0.314]
Brain Imaging	Ventricular Volume	Cross-Sectional	Sleep Efficiency	rs3875089	REC	277	0.5898	0.9559	0.184 [-0.488, 0.857]
Brain Imaging	Ventricular Volume	Cross-Sectional	Sleep Efficiency	rs491148	REC	277	0.8588	0.9559	-0.090 [-1.086, 0.906]
Brain Imaging	Ventricular Volume	Cross-Sectional	Sleep Efficiency	rs68006382	REC	277	0.3393	0.9559	-0.552 [-1.686, 0.583]
Brain Imaging	Ventricular Volume	Cross-Sectional	Sleep Efficiency	rs71353406	REC	277	0.6568	0.9559	-0.119 [-0.645, 0.407]
Brain Imaging	Ventricular Volume	Cross-Sectional	Sleep Efficiency	rs7240333	REC	NA	NA	NA	NA [NA, NA]
Brain Imaging	Ventricular Volume	Cross-Sectional	Sleep Efficiency	rs9951307	REC	277	0.4829	0.9559	0.156 [-0.280, 0.592]
Brain Imaging	Ventricular Volume	Longitudinal	PSQI Total	rs11661081	DOM	108	0.2618	0.5891	0.077 [-0.058, 0.212]
Brain Imaging	Ventricular Volume	Longitudinal	PSQI Total	rs12968026	DOM	108	0.7964	0.9847	-0.016 [-0.135, 0.104]
Brain Imaging	Ventricular Volume	Longitudinal	PSQI Total	rs151245	DOM	108	0.9214	0.9847	0.004 [-0.086, 0.094]
Brain Imaging	Ventricular Volume	Longitudinal	PSQI Total	rs151246	DOM	108	0.0621	0.2784	-0.080 [-0.163, 0.004]
Brain Imaging	Ventricular Volume	Longitudinal	PSQI Total	rs162003	DOM	108	0.0602	0.2784	-0.089 [-0.182, 0.004]
Brain Imaging	Ventricular Volume	Longitudinal	PSQI Total	rs162007	DOM	108	0.1787	0.4596	-0.057 [-0.139, 0.026]
Brain Imaging	Ventricular Volume	Longitudinal	PSQI Total	rs2339214	DOM	108	0.0013	0.0226	0.140 [0.056, 0.223]
Brain Imaging	Ventricular Volume	Longitudinal	PSQI Total	rs3875089	DOM	108	0.7276	0.9847	0.016 [-0.073, 0.104]
Brain Imaging	Ventricular Volume	Longitudinal	PSQI Total	rs491148	DOM	108	0.4709	0.8475	0.031 [-0.054, 0.116]
Brain Imaging	Ventricular Volume	Longitudinal	PSQI Total	rs68006382	DOM	108	0.0773	0.2784	-0.089 [-0.187, 0.010]
Brain Imaging	Ventricular Volume	Longitudinal	PSQI Total	rs71353406	DOM	108	0.4469	0.8475	0.031 [-0.050, 0.113]
Brain Imaging	Ventricular Volume	Longitudinal	PSQI Total	rs7240333	DOM	108	0.031	0.2784	0.102 [0.010, 0.195]
Brain Imaging	Ventricular Volume	Longitudinal	PSQI Total	rs9951307	DOM	108	0.9516	0.9847	0.002 [-0.078, 0.083]
Brain Imaging	Ventricular Volume	Longitudinal	PSQI Total	rs11661081	REC	NA	NA	NA	NA [NA, NA]
Brain Imaging	Ventricular Volume	Longitudinal	PSQI Total	rs12968026	REC	NA	NA	NA	NA [NA, NA]
Brain Imaging	Ventricular Volume	Longitudinal	PSQI Total	rs151245	REC	108	0.1011	0.3032	-0.083 [-0.183, 0.017]
Brain Imaging	Ventricular Volume	Longitudinal	PSQI Total	rs151246	REC	108	0.7738	0.9847	-0.020 [-0.159, 0.119]
Brain Imaging	Ventricular Volume	Longitudinal	PSQI Total	rs162003	REC	NA	NA	NA	NA [NA, NA]
Brain Imaging	Ventricular Volume	Longitudinal	PSQI Total	rs162007	REC	108	0.6893	0.9847	-0.029 [-0.171, 0.113]
Brain Imaging	Ventricular Volume	Longitudinal	PSQI Total	rs2339214	REC	108	0.937	0.9847	0.004 [-0.099, 0.108]
Brain Imaging	Ventricular Volume	Longitudinal	PSQI Total	rs3875089	REC	NA	NA	NA	NA [NA, NA]
Brain Imaging	Ventricular Volume	Longitudinal	PSQI Total	rs491148	REC	NA	NA	NA	NA [NA, NA]
Brain Imaging	Ventricular Volume	Longitudinal	PSQI Total	rs68006382	REC	NA	NA	NA	NA [NA, NA]
Brain Imaging	Ventricular Volume	Longitudinal	PSQI Total	rs71353406	REC	NA	NA	NA	NA [NA, NA]
Brain Imaging	Ventricular Volume	Longitudinal	PSQI Total	rs7240333	REC	NA	NA	NA	NA [NA, NA]
Brain Imaging	Ventricular Volume	Longitudinal	PSQI Total	rs9951307	REC	108	0.9847	0.9847	-0.001 [-0.137, 0.134]
Brain Imaging	Ventricular Volume	Longitudinal	Latency (Minutes)	rs11661081	DOM	108	0.7138	0.8565	0.004 [-0.017, 0.025]
Brain Imaging	Ventricular Volume	Longitudinal	Latency (Minutes)	rs12968026	DOM	108	0.7068	0.8565	-0.004 [-0.025, 0.017]
Brain Imaging	Ventricular Volume	Longitudinal	Latency (Minutes)	rs151245	DOM	108	0.5783	0.8565	-0.004 [-0.020, 0.011]
Brain Imaging	Ventricular Volume	Longitudinal	Latency (Minutes)	rs151246	DOM	108	0.2169	0.8137	-0.010 [-0.026, 0.006]
Brain Imaging	Ventricular Volume	Longitudinal	Latency (Minutes)	rs162003	DOM	108	0.4293	0.8565	-0.012 [-0.042, 0.018]
Brain Imaging	Ventricular Volume	Longitudinal	Latency (Minutes)	rs162007	DOM	108	0.598	0.8565	0.004 [-0.012, 0.020]
Brain Imaging	Ventricular Volume	Longitudinal	Latency (Minutes)	rs2339214	DOM	108	0.0229	0.4117	0.022 [0.003, 0.040]
Brain Imaging	Ventricular Volume	Longitudinal	Latency (Minutes)	rs3875089	DOM	108	0.9256	0.9256	-0.001 [-0.018, 0.016]
Brain Imaging	Ventricular Volume	Longitudinal	Latency (Minutes)	rs491148	DOM	108	0.626	0.8565	-0.004 [-0.020, 0.012]
Brain Imaging	Ventricular Volume	Longitudinal	Latency (Minutes)	rs68006382	DOM	108	0.1366	0.8137	-0.012 [-0.027, 0.004]
Brain Imaging	Ventricular Volume	Longitudinal	Latency (Minutes)	rs71353406	DOM	108	0.6872	0.8565	-0.003 [-0.018, 0.012]
Brain Imaging	Ventricular Volume	Longitudinal	Latency (Minutes)	rs7240333	DOM	108	0.4267	0.8565	0.008 [-0.012, 0.028]
Brain Imaging	Ventricular Volume	Longitudinal	Latency (Minutes)	rs9951307	DOM	108	0.3148	0.8565	-0.008 [-0.023, 0.007]
Brain Imaging	Ventricular Volume	Longitudinal	Latency (Minutes)	rs11661081	REC	NA	NA	NA	NA [NA, NA]
Brain Imaging	Ventricular Volume	Longitudinal	Latency (Minutes)	rs12968026	REC	NA	NA	NA	NA [NA, NA]
Brain Imaging	Ventricular Volume	Longitudinal	Latency (Minutes)	rs151245	REC	108	0.1128	0.8137	-0.017 [-0.038, 0.004]
Brain Imaging	Ventricular Volume	Longitudinal	Latency (Minutes)	rs151246	REC	108	0.8357	0.918	-0.004 [-0.037, 0.030]
Brain Imaging	Ventricular Volume	Longitudinal	Latency (Minutes)	rs162003	REC	NA	NA	NA	NA [NA, NA]
Brain Imaging	Ventricular Volume	Longitudinal	Latency (Minutes)	rs162007	REC	108	0.226	0.8137	0.013 [-0.008, 0.035]
Brain Imaging	Ventricular Volume	Longitudinal	Latency (Minutes)	rs2339214	REC	108	0.693	0.8565	0.003 [-0.013, 0.020]
Brain Imaging	Ventricular Volume	Longitudinal	Latency (Minutes)	rs3875089	REC	NA	NA	NA	NA [NA, NA]
Brain Imaging	Ventricular Volume	Longitudinal	Latency (Minutes)	rs491148	REC	NA	NA	NA	NA [NA, NA]
Brain Imaging	Ventricular Volume	Longitudinal	Latency (Minutes)	rs68006382	REC	NA	NA	NA	NA [NA, NA]
Brain Imaging	Ventricular Volume	Longitudinal	Latency (Minutes)	rs71353406	REC	NA	NA	NA	NA [NA, NA]
Brain Imaging	Ventricular Volume	Longitudinal	Latency (Minutes)	rs7240333	REC	NA	NA	NA	NA [NA, NA]
Brain Imaging	Ventricular Volume	Longitudinal	Latency (Minutes)	rs9951307	REC	108	0.867	0.918	-0.002 [-0.029, 0.025]
Brain Imaging	Ventricular Volume	Longitudinal	Duration (Hours)	rs11661081	DOM	108	0.5281	0.8524	0.111 [-0.237, 0.459]
Brain Imaging	Ventricular Volume	Longitudinal	Duration (Hours)	rs12968026	DOM	108	0.3539	0.7963	0.133 [-0.151, 0.418]
Brain Imaging	Ventricular Volume	Longitudinal	Duration (Hours)	rs151245	DOM	108	0.4124	0.8248	0.111 [-0.156, 0.378]
Brain Imaging	Ventricular Volume	Longitudinal	Duration (Hours)	rs151246	DOM	108	0.1778	0.5333	0.168 [-0.077, 0.413]
Brain Imaging	Ventricular Volume	Longitudinal	Duration (Hours)	rs162003	DOM	108	0.0895	0.5333	0.254 [-0.040, 0.547]
Brain Imaging	Ventricular Volume	Longitudinal	Duration (Hours)	rs162007	DOM	108	0.8575	0.9908	0.022 [-0.223, 0.268]
Brain Imaging	Ventricular Volume	Longitudinal	Duration (Hours)	rs2339214	DOM	108	0.1327	0.5333	-0.182 [-0.419, 0.056]
Brain Imaging	Ventricular Volume	Longitudinal	Duration (Hours)	rs3875089	DOM	108	0.8763	0.9908	0.020 [-0.233, 0.273]
Brain Imaging	Ventricular Volume	Longitudinal	Duration (Hours)	rs491148	DOM	108	0.9617	0.9908	-0.006 [-0.255, 0.243]
Brain Imaging	Ventricular Volume	Longitudinal	Duration (Hours)	rs68006382	DOM	108	0.1354	0.5333	0.230 [-0.073, 0.533]
Brain Imaging	Ventricular Volume	Longitudinal	Duration (Hours)	rs71353406	DOM	108	0.2145	0.5516	-0.157 [-0.406, 0.092]
Brain Imaging	Ventricular Volume	Longitudinal	Duration (Hours)	rs7240333	DOM	108	0.0039	0.0709	-0.452 [-0.755, -0.148]
Brain Imaging	Ventricular Volume	Longitudinal	Duration (Hours)	rs9951307	DOM	108	0.1638	0.5333	0.172 [-0.071, 0.416]
Brain Imaging	Ventricular Volume	Longitudinal	Duration (Hours)	rs11661081	REC	NA	NA	NA	NA [NA, NA]
Brain Imaging	Ventricular Volume	Longitudinal	Duration (Hours)	rs12968026	REC	NA	NA	NA	NA [NA, NA]
Brain Imaging	Ventricular Volume	Longitudinal	Duration (Hours)	rs151245	REC	108	0.5683	0.8524	-0.086 [-0.384, 0.212]
Brain Imaging	Ventricular Volume	Longitudinal	Duration (Hours)	rs151246	REC	108	0.8135	0.9908	0.053 [-0.390, 0.495]
Brain Imaging	Ventricular Volume	Longitudinal	Duration (Hours)	rs162003	REC	NA	NA	NA	NA [NA, NA]
Brain Imaging	Ventricular Volume	Longitudinal	Duration (Hours)	rs162007	REC	108	0.9908	0.9908	0.002 [-0.405, 0.410]
Brain Imaging	Ventricular Volume	Longitudinal	Duration (Hours)	rs2339214	REC	108	0.5034	0.8524	-0.101 [-0.401, 0.198]
Brain Imaging	Ventricular Volume	Longitudinal	Duration (Hours)	rs3875089	REC	NA	NA	NA	NA [NA, NA]
Brain Imaging	Ventricular Volume	Longitudinal	Duration (Hours)	rs491148	REC	NA	NA	NA	NA [NA, NA]
Brain Imaging	Ventricular Volume	Longitudinal	Duration (Hours)	rs68006382	REC	NA	NA	NA	NA [NA, NA]
Brain Imaging	Ventricular Volume	Longitudinal	Duration (Hours)	rs71353406	REC	NA	NA	NA	NA [NA, NA]
Brain Imaging	Ventricular Volume	Longitudinal	Duration (Hours)	rs7240333	REC	NA	NA	NA	NA [NA, NA]
Brain Imaging	Ventricular Volume	Longitudinal	Duration (Hours)	rs9951307	REC	108	0.9164	0.9908	0.022 [-0.391, 0.434]
Brain Imaging	Ventricular Volume	Longitudinal	Sleep Disturbances	rs11661081	DOM	108	0.2456	0.7368	0.051 [-0.036, 0.138]
Brain Imaging	Ventricular Volume	Longitudinal	Sleep Disturbances	rs12968026	DOM	108	0.6877	0.8855	-0.020 [-0.116, 0.077]
Brain Imaging	Ventricular Volume	Longitudinal	Sleep Disturbances	rs151245	DOM	108	0.8855	0.8855	0.006 [-0.080, 0.092]
Brain Imaging	Ventricular Volume	Longitudinal	Sleep Disturbances	rs151246	DOM	108	0.8119	0.8855	-0.009 [-0.082, 0.064]
Brain Imaging	Ventricular Volume	Longitudinal	Sleep Disturbances	rs162003	DOM	108	0.5209	0.8855	-0.033 [-0.135, 0.069]
Brain Imaging	Ventricular Volume	Longitudinal	Sleep Disturbances	rs162007	DOM	108	0.173	0.7368	-0.056 [-0.138, 0.025]
Brain Imaging	Ventricular Volume	Longitudinal	Sleep Disturbances	rs2339214	DOM	108	0.0529	0.4757	0.080 [-0.001, 0.160]
Brain Imaging	Ventricular Volume	Longitudinal	Sleep Disturbances	rs3875089	DOM	108	0.2105	0.7368	-0.053 [-0.135, 0.030]
Brain Imaging	Ventricular Volume	Longitudinal	Sleep Disturbances	rs491148	DOM	108	0.7059	0.8855	-0.016 [-0.099, 0.067]
Brain Imaging	Ventricular Volume	Longitudinal	Sleep Disturbances	rs68006382	DOM	108	0.3076	0.791	-0.041 [-0.119, 0.038]
Brain Imaging	Ventricular Volume	Longitudinal	Sleep Disturbances	rs71353406	DOM	108	0.6639	0.8855	-0.016 [-0.089, 0.057]
Brain Imaging	Ventricular Volume	Longitudinal	Sleep Disturbances	rs7240333	DOM	108	0.3795	0.8539	0.043 [-0.054, 0.141]
Brain Imaging	Ventricular Volume	Longitudinal	Sleep Disturbances	rs9951307	DOM	108	0.0255	0.459	0.085 [0.011, 0.160]
Brain Imaging	Ventricular Volume	Longitudinal	Sleep Disturbances	rs11661081	REC	NA	NA	NA	NA [NA, NA]
Brain Imaging	Ventricular Volume	Longitudinal	Sleep Disturbances	rs12968026	REC	NA	NA	NA	NA [NA, NA]
Brain Imaging	Ventricular Volume	Longitudinal	Sleep Disturbances	rs151245	REC	108	0.1427	0.7368	-0.070 [-0.164, 0.024]
Brain Imaging	Ventricular Volume	Longitudinal	Sleep Disturbances	rs151246	REC	108	0.8566	0.8855	0.011 [-0.108, 0.130]
Brain Imaging	Ventricular Volume	Longitudinal	Sleep Disturbances	rs162003	REC	NA	NA	NA	NA [NA, NA]
Brain Imaging	Ventricular Volume	Longitudinal	Sleep Disturbances	rs162007	REC	108	0.8161	0.8855	0.050 [-0.376, 0.477]
Brain Imaging	Ventricular Volume	Longitudinal	Sleep Disturbances	rs2339214	REC	108	0.6955	0.8855	-0.019 [-0.114, 0.077]
Brain Imaging	Ventricular Volume	Longitudinal	Sleep Disturbances	rs3875089	REC	NA	NA	NA	NA [NA, NA]
Brain Imaging	Ventricular Volume	Longitudinal	Sleep Disturbances	rs491148	REC	NA	NA	NA	NA [NA, NA]
Brain Imaging	Ventricular Volume	Longitudinal	Sleep Disturbances	rs68006382	REC	NA	NA	NA	NA [NA, NA]
Brain Imaging	Ventricular Volume	Longitudinal	Sleep Disturbances	rs71353406	REC	NA	NA	NA	NA [NA, NA]
Brain Imaging	Ventricular Volume	Longitudinal	Sleep Disturbances	rs7240333	REC	NA	NA	NA	NA [NA, NA]
Brain Imaging	Ventricular Volume	Longitudinal	Sleep Disturbances	rs9951307	REC	108	0.629	0.8855	0.026 [-0.079, 0.131]
Brain Imaging	Ventricular Volume	Longitudinal	Sleep Efficiency	rs11661081	DOM	108	0.7027	0.7371	-0.006 [-0.035, 0.024]
Brain Imaging	Ventricular Volume	Longitudinal	Sleep Efficiency	rs12968026	DOM	108	0.1334	0.3431	0.025 [-0.008, 0.057]
Brain Imaging	Ventricular Volume	Longitudinal	Sleep Efficiency	rs151245	DOM	108	0.0834	0.2597	0.021 [-0.003, 0.044]
Brain Imaging	Ventricular Volume	Longitudinal	Sleep Efficiency	rs151246	DOM	108	0.019	0.1139	0.026 [0.004, 0.048]
Brain Imaging	Ventricular Volume	Longitudinal	Sleep Efficiency	rs162003	DOM	108	0.0564	0.2537	0.024 [-0.001, 0.050]
Brain Imaging	Ventricular Volume	Longitudinal	Sleep Efficiency	rs162007	DOM	108	0.5246	0.7371	0.007 [-0.015, 0.030]
Brain Imaging	Ventricular Volume	Longitudinal	Sleep Efficiency	rs2339214	DOM	108	0.0048	0.0863	-0.032 [-0.055, -0.010]
Brain Imaging	Ventricular Volume	Longitudinal	Sleep Efficiency	rs3875089	DOM	108	0.6974	0.7371	0.005 [-0.020, 0.030]
Brain Imaging	Ventricular Volume	Longitudinal	Sleep Efficiency	rs491148	DOM	108	0.7371	0.7371	0.004 [-0.020, 0.028]
Brain Imaging	Ventricular Volume	Longitudinal	Sleep Efficiency	rs68006382	DOM	108	0.0866	0.2597	0.025 [-0.004, 0.054]
Brain Imaging	Ventricular Volume	Longitudinal	Sleep Efficiency	rs71353406	DOM	108	0.3273	0.6088	-0.011 [-0.033, 0.011]
Brain Imaging	Ventricular Volume	Longitudinal	Sleep Efficiency	rs7240333	DOM	108	0.0141	0.1139	-0.032 [-0.057, -0.007]
Brain Imaging	Ventricular Volume	Longitudinal	Sleep Efficiency	rs9951307	DOM	108	0.5566	0.7371	0.007 [-0.016, 0.029]
Brain Imaging	Ventricular Volume	Longitudinal	Sleep Efficiency	rs11661081	REC	NA	NA	NA	NA [NA, NA]
Brain Imaging	Ventricular Volume	Longitudinal	Sleep Efficiency	rs12968026	REC	NA	NA	NA	NA [NA, NA]
Brain Imaging	Ventricular Volume	Longitudinal	Sleep Efficiency	rs151245	REC	108	0.3382	0.6088	0.014 [-0.014, 0.042]
Brain Imaging	Ventricular Volume	Longitudinal	Sleep Efficiency	rs151246	REC	108	0.7069	0.7371	0.008 [-0.033, 0.049]
Brain Imaging	Ventricular Volume	Longitudinal	Sleep Efficiency	rs162003	REC	NA	NA	NA	NA [NA, NA]
Brain Imaging	Ventricular Volume	Longitudinal	Sleep Efficiency	rs162007	REC	108	0.6648	0.7371	0.008 [-0.030, 0.047]
Brain Imaging	Ventricular Volume	Longitudinal	Sleep Efficiency	rs2339214	REC	108	0.1699	0.3823	-0.019 [-0.047, 0.008]
Brain Imaging	Ventricular Volume	Longitudinal	Sleep Efficiency	rs3875089	REC	NA	NA	NA	NA [NA, NA]
Brain Imaging	Ventricular Volume	Longitudinal	Sleep Efficiency	rs491148	REC	NA	NA	NA	NA [NA, NA]
Brain Imaging	Ventricular Volume	Longitudinal	Sleep Efficiency	rs68006382	REC	NA	NA	NA	NA [NA, NA]
Brain Imaging	Ventricular Volume	Longitudinal	Sleep Efficiency	rs71353406	REC	NA	NA	NA	NA [NA, NA]
Brain Imaging	Ventricular Volume	Longitudinal	Sleep Efficiency	rs7240333	REC	NA	NA	NA	NA [NA, NA]
Brain Imaging	Ventricular Volume	Longitudinal	Sleep Efficiency	rs9951307	REC	108	0.5469	0.7371	-0.011 [-0.045, 0.024]
Cognition	Episodic Recall	Cross-Sectional	PSQI Total	rs11661081	DOM	328	0.3201	0.7362	-0.042 [-0.124, 0.041]
Cognition	Episodic Recall	Cross-Sectional	PSQI Total	rs12968026	DOM	328	0.4809	0.8791	-0.024 [-0.090, 0.043]
Cognition	Episodic Recall	Cross-Sectional	PSQI Total	rs151245	DOM	328	0.0058	0.1345	-0.074 [-0.127, -0.022]
Cognition	Episodic Recall	Cross-Sectional	PSQI Total	rs151246	DOM	328	0.21	0.6039	-0.035 [-0.091, 0.020]
Cognition	Episodic Recall	Cross-Sectional	PSQI Total	rs162003	DOM	328	0.4097	0.8566	0.030 [-0.041, 0.101]
Cognition	Episodic Recall	Cross-Sectional	PSQI Total	rs162007	DOM	328	0.77	0.9763	0.008 [-0.046, 0.062]
Cognition	Episodic Recall	Cross-Sectional	PSQI Total	rs2339214	DOM	328	0.4969	0.8791	0.021 [-0.039, 0.081]
Cognition	Episodic Recall	Cross-Sectional	PSQI Total	rs3875089	DOM	328	0.0671	0.3858	-0.054 [-0.111, 0.004]
Cognition	Episodic Recall	Cross-Sectional	PSQI Total	rs491148	DOM	328	0.0136	0.1406	-0.070 [-0.125, -0.014]
Cognition	Episodic Recall	Cross-Sectional	PSQI Total	rs68006382	DOM	328	0.6338	0.8822	0.014 [-0.043, 0.071]
Cognition	Episodic Recall	Cross-Sectional	PSQI Total	rs71353406	DOM	328	0.8751	0.9763	0.004 [-0.048, 0.056]
Cognition	Episodic Recall	Cross-Sectional	PSQI Total	rs7240333	DOM	328	0.9775	0.9775	-0.001 [-0.064, 0.062]
Cognition	Episodic Recall	Cross-Sectional	PSQI Total	rs9951307	DOM	328	0.8914	0.9763	-0.004 [-0.056, 0.049]
Cognition	Episodic Recall	Cross-Sectional	PSQI Total	rs11661081	REC	NA	NA	NA	NA [NA, NA]
Cognition	Episodic Recall	Cross-Sectional	PSQI Total	rs12968026	REC	328	0.1666	0.5631	0.140 [-0.058, 0.337]
Cognition	Episodic Recall	Cross-Sectional	PSQI Total	rs151245	REC	328	0.1714	0.5631	-0.052 [-0.126, 0.022]
Cognition	Episodic Recall	Cross-Sectional	PSQI Total	rs151246	REC	328	0.5404	0.8822	-0.041 [-0.171, 0.090]
Cognition	Episodic Recall	Cross-Sectional	PSQI Total	rs162003	REC	NA	NA	NA	NA [NA, NA]
Cognition	Episodic Recall	Cross-Sectional	PSQI Total	rs162007	REC	328	0.1483	0.5631	0.080 [-0.028, 0.188]
Cognition	Episodic Recall	Cross-Sectional	PSQI Total	rs2339214	REC	328	0.0183	0.1406	0.071 [0.012, 0.130]
Cognition	Episodic Recall	Cross-Sectional	PSQI Total	rs3875089	REC	328	0.6248	0.8822	0.034 [-0.103, 0.172]
Cognition	Episodic Recall	Cross-Sectional	PSQI Total	rs491148	REC	328	0.652	0.8822	0.033 [-0.111, 0.177]
Cognition	Episodic Recall	Cross-Sectional	PSQI Total	rs68006382	REC	328	0.9364	0.9775	0.006 [-0.141, 0.153]
Cognition	Episodic Recall	Cross-Sectional	PSQI Total	rs71353406	REC	328	0.3017	0.7362	0.048 [-0.043, 0.138]
Cognition	Episodic Recall	Cross-Sectional	PSQI Total	rs7240333	REC	NA	NA	NA	NA [NA, NA]
Cognition	Episodic Recall	Cross-Sectional	PSQI Total	rs9951307	REC	328	0.8837	0.9763	0.006 [-0.077, 0.089]
Cognition	Episodic Recall	Cross-Sectional	Latency (Minutes)	rs11661081	DOM	328	0.7318	0.8015	-0.003 [-0.018, 0.013]
Cognition	Episodic Recall	Cross-Sectional	Latency (Minutes)	rs12968026	DOM	328	0.5793	0.7945	-0.003 [-0.016, 0.009]
Cognition	Episodic Recall	Cross-Sectional	Latency (Minutes)	rs151245	DOM	328	0.0713	0.256	-0.010 [-0.021, 0.001]
Cognition	Episodic Recall	Cross-Sectional	Latency (Minutes)	rs151246	DOM	328	0.1191	0.256	-0.008 [-0.019, 0.002]
Cognition	Episodic Recall	Cross-Sectional	Latency (Minutes)	rs162003	DOM	328	0.3242	0.5638	0.009 [-0.009, 0.027]
Cognition	Episodic Recall	Cross-Sectional	Latency (Minutes)	rs162007	DOM	328	0.0064	0.1477	0.014 [0.004, 0.025]
Cognition	Episodic Recall	Cross-Sectional	Latency (Minutes)	rs2339214	DOM	328	0.6909	0.7945	0.002 [-0.010, 0.015]
Cognition	Episodic Recall	Cross-Sectional	Latency (Minutes)	rs3875089	DOM	328	0.0971	0.256	-0.009 [-0.020, 0.002]
Cognition	Episodic Recall	Cross-Sectional	Latency (Minutes)	rs491148	DOM	328	0.0736	0.256	-0.009 [-0.020, 0.001]
Cognition	Episodic Recall	Cross-Sectional	Latency (Minutes)	rs68006382	DOM	328	0.1177	0.256	-0.009 [-0.020, 0.002]
Cognition	Episodic Recall	Cross-Sectional	Latency (Minutes)	rs71353406	DOM	328	0.1103	0.256	-0.008 [-0.018, 0.002]
Cognition	Episodic Recall	Cross-Sectional	Latency (Minutes)	rs7240333	DOM	328	0.8947	0.9353	-0.001 [-0.014, 0.012]
Cognition	Episodic Recall	Cross-Sectional	Latency (Minutes)	rs9951307	DOM	328	0.6248	0.7945	-0.003 [-0.013, 0.008]
Cognition	Episodic Recall	Cross-Sectional	Latency (Minutes)	rs11661081	REC	NA	NA	NA	NA [NA, NA]
Cognition	Episodic Recall	Cross-Sectional	Latency (Minutes)	rs12968026	REC	328	0.2303	0.4414	0.027 [-0.017, 0.071]
Cognition	Episodic Recall	Cross-Sectional	Latency (Minutes)	rs151245	REC	328	0.1152	0.256	-0.012 [-0.028, 0.003]
Cognition	Episodic Recall	Cross-Sectional	Latency (Minutes)	rs151246	REC	328	0.6216	0.7945	0.007 [-0.021, 0.035]
Cognition	Episodic Recall	Cross-Sectional	Latency (Minutes)	rs162003	REC	NA	NA	NA	NA [NA, NA]
Cognition	Episodic Recall	Cross-Sectional	Latency (Minutes)	rs162007	REC	328	0.1224	0.256	0.015 [-0.004, 0.033]
Cognition	Episodic Recall	Cross-Sectional	Latency (Minutes)	rs2339214	REC	328	0.0681	0.256	0.011 [-0.001, 0.022]
Cognition	Episodic Recall	Cross-Sectional	Latency (Minutes)	rs3875089	REC	328	0.4204	0.6446	0.015 [-0.022, 0.053]
Cognition	Episodic Recall	Cross-Sectional	Latency (Minutes)	rs491148	REC	328	0.0735	0.256	0.055 [-0.005, 0.114]
Cognition	Episodic Recall	Cross-Sectional	Latency (Minutes)	rs68006382	REC	328	0.3432	0.5638	-0.014 [-0.043, 0.015]
Cognition	Episodic Recall	Cross-Sectional	Latency (Minutes)	rs71353406	REC	328	0.9749	0.9749	0.000 [-0.021, 0.022]
Cognition	Episodic Recall	Cross-Sectional	Latency (Minutes)	rs7240333	REC	NA	NA	NA	NA [NA, NA]
Cognition	Episodic Recall	Cross-Sectional	Latency (Minutes)	rs9951307	REC	328	0.685	0.7945	0.005 [-0.019, 0.028]
Cognition	Episodic Recall	Cross-Sectional	Duration (Hours)	rs11661081	DOM	328	0.3885	0.7446	0.109 [-0.140, 0.358]
Cognition	Episodic Recall	Cross-Sectional	Duration (Hours)	rs12968026	DOM	328	0.6888	0.8699	0.037 [-0.145, 0.220]
Cognition	Episodic Recall	Cross-Sectional	Duration (Hours)	rs151245	DOM	328	0.3378	0.7197	0.083 [-0.087, 0.252]
Cognition	Episodic Recall	Cross-Sectional	Duration (Hours)	rs151246	DOM	328	0.9144	0.9144	0.009 [-0.157, 0.175]
Cognition	Episodic Recall	Cross-Sectional	Duration (Hours)	rs162003	DOM	328	0.8992	0.9144	-0.014 [-0.237, 0.208]
Cognition	Episodic Recall	Cross-Sectional	Duration (Hours)	rs162007	DOM	328	0.1318	0.6061	0.124 [-0.037, 0.284]
Cognition	Episodic Recall	Cross-Sectional	Duration (Hours)	rs2339214	DOM	328	0.6977	0.8699	0.034 [-0.140, 0.209]
Cognition	Episodic Recall	Cross-Sectional	Duration (Hours)	rs3875089	DOM	328	0.2696	0.689	0.094 [-0.073, 0.260]
Cognition	Episodic Recall	Cross-Sectional	Duration (Hours)	rs491148	DOM	328	0.2159	0.689	0.103 [-0.061, 0.267]
Cognition	Episodic Recall	Cross-Sectional	Duration (Hours)	rs68006382	DOM	328	0.1047	0.602	-0.142 [-0.315, 0.030]
Cognition	Episodic Recall	Cross-Sectional	Duration (Hours)	rs71353406	DOM	328	0.3442	0.7197	-0.077 [-0.238, 0.083]
Cognition	Episodic Recall	Cross-Sectional	Duration (Hours)	rs7240333	DOM	328	0.4658	0.8241	0.081 [-0.137, 0.299]
Cognition	Episodic Recall	Cross-Sectional	Duration (Hours)	rs9951307	DOM	328	0.7186	0.8699	-0.029 [-0.188, 0.130]
Cognition	Episodic Recall	Cross-Sectional	Duration (Hours)	rs11661081	REC	NA	NA	NA	NA [NA, NA]
Cognition	Episodic Recall	Cross-Sectional	Duration (Hours)	rs12968026	REC	328	0.1629	0.6244	-0.366 [-0.881, 0.149]
Cognition	Episodic Recall	Cross-Sectional	Duration (Hours)	rs151245	REC	328	0.8207	0.9144	0.026 [-0.197, 0.248]
Cognition	Episodic Recall	Cross-Sectional	Duration (Hours)	rs151246	REC	328	0.6954	0.8699	-0.069 [-0.417, 0.279]
Cognition	Episodic Recall	Cross-Sectional	Duration (Hours)	rs162003	REC	NA	NA	NA	NA [NA, NA]
Cognition	Episodic Recall	Cross-Sectional	Duration (Hours)	rs162007	REC	328	0.0639	0.602	-0.323 [-0.665, 0.019]
Cognition	Episodic Recall	Cross-Sectional	Duration (Hours)	rs2339214	REC	328	0.596	0.8699	-0.052 [-0.244, 0.140]
Cognition	Episodic Recall	Cross-Sectional	Duration (Hours)	rs3875089	REC	328	0.2559	0.689	-0.271 [-0.738, 0.197]
Cognition	Episodic Recall	Cross-Sectional	Duration (Hours)	rs491148	REC	328	0.5126	0.8422	-0.166 [-0.665, 0.333]
Cognition	Episodic Recall	Cross-Sectional	Duration (Hours)	rs68006382	REC	328	0.102	0.602	-0.403 [-0.888, 0.081]
Cognition	Episodic Recall	Cross-Sectional	Duration (Hours)	rs71353406	REC	328	0.0424	0.602	-0.348 [-0.684, -0.012]
Cognition	Episodic Recall	Cross-Sectional	Duration (Hours)	rs7240333	REC	NA	NA	NA	NA [NA, NA]
Cognition	Episodic Recall	Cross-Sectional	Duration (Hours)	rs9951307	REC	328	0.8893	0.9144	0.020 [-0.263, 0.303]
Cognition	Episodic Recall	Cross-Sectional	Sleep Disturbances	rs11661081	DOM	328	0.7002	0.8993	0.011 [-0.045, 0.067]
Cognition	Episodic Recall	Cross-Sectional	Sleep Disturbances	rs12968026	DOM	328	0.4042	0.7746	-0.021 [-0.070, 0.028]
Cognition	Episodic Recall	Cross-Sectional	Sleep Disturbances	rs151245	DOM	328	0.5603	0.8993	-0.014 [-0.060, 0.033]
Cognition	Episodic Recall	Cross-Sectional	Sleep Disturbances	rs151246	DOM	328	0.8	0.8993	-0.006 [-0.053, 0.041]
Cognition	Episodic Recall	Cross-Sectional	Sleep Disturbances	rs162003	DOM	328	0.7824	0.8993	0.008 [-0.051, 0.067]
Cognition	Episodic Recall	Cross-Sectional	Sleep Disturbances	rs162007	DOM	328	0.8979	0.8993	-0.003 [-0.050, 0.044]
Cognition	Episodic Recall	Cross-Sectional	Sleep Disturbances	rs2339214	DOM	328	0.2299	0.7746	-0.031 [-0.081, 0.019]
Cognition	Episodic Recall	Cross-Sectional	Sleep Disturbances	rs3875089	DOM	328	0.4023	0.7746	-0.020 [-0.067, 0.027]
Cognition	Episodic Recall	Cross-Sectional	Sleep Disturbances	rs491148	DOM	328	0.3398	0.7746	-0.023 [-0.069, 0.024]
Cognition	Episodic Recall	Cross-Sectional	Sleep Disturbances	rs68006382	DOM	328	0.8821	0.8993	0.004 [-0.044, 0.051]
Cognition	Episodic Recall	Cross-Sectional	Sleep Disturbances	rs71353406	DOM	328	0.8672	0.8993	0.004 [-0.041, 0.049]
Cognition	Episodic Recall	Cross-Sectional	Sleep Disturbances	rs7240333	DOM	328	0.7512	0.8993	0.010 [-0.051, 0.071]
Cognition	Episodic Recall	Cross-Sectional	Sleep Disturbances	rs9951307	DOM	328	0.3119	0.7746	-0.023 [-0.069, 0.022]
Cognition	Episodic Recall	Cross-Sectional	Sleep Disturbances	rs11661081	REC	NA	NA	NA	NA [NA, NA]
Cognition	Episodic Recall	Cross-Sectional	Sleep Disturbances	rs12968026	REC	328	0.0383	0.7746	0.156 [0.009, 0.304]
Cognition	Episodic Recall	Cross-Sectional	Sleep Disturbances	rs151245	REC	328	0.3997	0.7746	0.025 [-0.034, 0.085]
Cognition	Episodic Recall	Cross-Sectional	Sleep Disturbances	rs151246	REC	328	0.2623	0.7746	0.058 [-0.044, 0.161]
Cognition	Episodic Recall	Cross-Sectional	Sleep Disturbances	rs162003	REC	NA	NA	NA	NA [NA, NA]
Cognition	Episodic Recall	Cross-Sectional	Sleep Disturbances	rs162007	REC	328	0.7038	0.8993	0.021 [-0.087, 0.129]
Cognition	Episodic Recall	Cross-Sectional	Sleep Disturbances	rs2339214	REC	328	0.386	0.7746	0.024 [-0.031, 0.080]
Cognition	Episodic Recall	Cross-Sectional	Sleep Disturbances	rs3875089	REC	328	0.0913	0.7746	0.119 [-0.019, 0.257]
Cognition	Episodic Recall	Cross-Sectional	Sleep Disturbances	rs491148	REC	328	0.1272	0.7746	0.080 [-0.023, 0.183]
Cognition	Episodic Recall	Cross-Sectional	Sleep Disturbances	rs68006382	REC	328	0.3926	0.7746	-0.068 [-0.225, 0.088]
Cognition	Episodic Recall	Cross-Sectional	Sleep Disturbances	rs71353406	REC	328	0.8514	0.8993	0.012 [-0.114, 0.138]
Cognition	Episodic Recall	Cross-Sectional	Sleep Disturbances	rs7240333	REC	NA	NA	NA	NA [NA, NA]
Cognition	Episodic Recall	Cross-Sectional	Sleep Disturbances	rs9951307	REC	328	0.8993	0.8993	0.005 [-0.071, 0.081]
Cognition	Episodic Recall	Cross-Sectional	Sleep Efficiency	rs11661081	DOM	328	0.8528	0.9165	0.002 [-0.017, 0.021]
Cognition	Episodic Recall	Cross-Sectional	Sleep Efficiency	rs12968026	DOM	328	0.5637	0.8104	-0.005 [-0.021, 0.012]
Cognition	Episodic Recall	Cross-Sectional	Sleep Efficiency	rs151245	DOM	328	0.0362	0.4164	0.015 [0.001, 0.029]
Cognition	Episodic Recall	Cross-Sectional	Sleep Efficiency	rs151246	DOM	328	0.2024	0.5819	0.009 [-0.005, 0.024]
Cognition	Episodic Recall	Cross-Sectional	Sleep Efficiency	rs162003	DOM	328	0.6272	0.8486	-0.005 [-0.025, 0.015]
Cognition	Episodic Recall	Cross-Sectional	Sleep Efficiency	rs162007	DOM	328	0.8392	0.9165	0.001 [-0.013, 0.016]
Cognition	Episodic Recall	Cross-Sectional	Sleep Efficiency	rs2339214	DOM	328	0.519	0.8104	-0.005 [-0.021, 0.011]
Cognition	Episodic Recall	Cross-Sectional	Sleep Efficiency	rs3875089	DOM	328	0.5303	0.8104	0.005 [-0.010, 0.019]
Cognition	Episodic Recall	Cross-Sectional	Sleep Efficiency	rs491148	DOM	328	0.2678	0.6844	0.008 [-0.006, 0.022]
Cognition	Episodic Recall	Cross-Sectional	Sleep Efficiency	rs68006382	DOM	328	0.9165	0.9165	-0.001 [-0.017, 0.015]
Cognition	Episodic Recall	Cross-Sectional	Sleep Efficiency	rs71353406	DOM	328	0.9061	0.9165	-0.001 [-0.015, 0.013]
Cognition	Episodic Recall	Cross-Sectional	Sleep Efficiency	rs7240333	DOM	328	0.9119	0.9165	0.001 [-0.016, 0.018]
Cognition	Episodic Recall	Cross-Sectional	Sleep Efficiency	rs9951307	DOM	328	0.9056	0.9165	0.001 [-0.013, 0.015]
Cognition	Episodic Recall	Cross-Sectional	Sleep Efficiency	rs11661081	REC	NA	NA	NA	NA [NA, NA]
Cognition	Episodic Recall	Cross-Sectional	Sleep Efficiency	rs12968026	REC	328	0.1989	0.5819	-0.025 [-0.064, 0.013]
Cognition	Episodic Recall	Cross-Sectional	Sleep Efficiency	rs151245	REC	328	0.1877	0.5819	0.014 [-0.007, 0.035]
Cognition	Episodic Recall	Cross-Sectional	Sleep Efficiency	rs151246	REC	328	0.073	0.5174	0.033 [-0.003, 0.069]
Cognition	Episodic Recall	Cross-Sectional	Sleep Efficiency	rs162003	REC	NA	NA	NA	NA [NA, NA]
Cognition	Episodic Recall	Cross-Sectional	Sleep Efficiency	rs162007	REC	328	0.09	0.5174	-0.024 [-0.053, 0.004]
Cognition	Episodic Recall	Cross-Sectional	Sleep Efficiency	rs2339214	REC	328	0.0288	0.4164	-0.018 [-0.034, -0.002]
Cognition	Episodic Recall	Cross-Sectional	Sleep Efficiency	rs3875089	REC	328	0.4142	0.8104	-0.014 [-0.047, 0.019]
Cognition	Episodic Recall	Cross-Sectional	Sleep Efficiency	rs491148	REC	328	0.5271	0.8104	-0.015 [-0.061, 0.032]
Cognition	Episodic Recall	Cross-Sectional	Sleep Efficiency	rs68006382	REC	328	0.5344	0.8104	0.016 [-0.035, 0.067]
Cognition	Episodic Recall	Cross-Sectional	Sleep Efficiency	rs71353406	REC	328	0.4205	0.8104	-0.011 [-0.036, 0.015]
Cognition	Episodic Recall	Cross-Sectional	Sleep Efficiency	rs7240333	REC	NA	NA	NA	NA [NA, NA]
Cognition	Episodic Recall	Cross-Sectional	Sleep Efficiency	rs9951307	REC	328	0.1933	0.5819	0.014 [-0.007, 0.036]
Cognition	Episodic Recall	Longitudinal	PSQI Total	rs11661081	DOM	302	0.01	0.2311	-0.006 [-0.011, -0.001]
Cognition	Episodic Recall	Longitudinal	PSQI Total	rs12968026	DOM	302	0.7217	0.9222	0.001 [-0.003, 0.005]
Cognition	Episodic Recall	Longitudinal	PSQI Total	rs151245	DOM	302	0.2493	0.7383	0.002 [-0.001, 0.005]
Cognition	Episodic Recall	Longitudinal	PSQI Total	rs151246	DOM	302	0.0367	0.4223	0.003 [0.000, 0.007]
Cognition	Episodic Recall	Longitudinal	PSQI Total	rs162003	DOM	302	0.8917	0.9409	0.000 [-0.004, 0.004]
Cognition	Episodic Recall	Longitudinal	PSQI Total	rs162007	DOM	302	0.9	0.9409	-0.000 [-0.003, 0.003]
Cognition	Episodic Recall	Longitudinal	PSQI Total	rs2339214	DOM	302	0.1774	0.7383	-0.002 [-0.006, 0.001]
Cognition	Episodic Recall	Longitudinal	PSQI Total	rs3875089	DOM	302	0.2883	0.7383	-0.002 [-0.005, 0.002]
Cognition	Episodic Recall	Longitudinal	PSQI Total	rs491148	DOM	302	0.214	0.7383	-0.002 [-0.005, 0.001]
Cognition	Episodic Recall	Longitudinal	PSQI Total	rs68006382	DOM	302	0.6737	0.9222	0.001 [-0.003, 0.004]
Cognition	Episodic Recall	Longitudinal	PSQI Total	rs71353406	DOM	302	0.825	0.9409	-0.000 [-0.003, 0.003]
Cognition	Episodic Recall	Longitudinal	PSQI Total	rs7240333	DOM	302	0.9815	0.9815	0.000 [-0.004, 0.004]
Cognition	Episodic Recall	Longitudinal	PSQI Total	rs9951307	DOM	302	0.6918	0.9222	0.001 [-0.002, 0.004]
Cognition	Episodic Recall	Longitudinal	PSQI Total	rs11661081	REC	NA	NA	NA	NA [NA, NA]
Cognition	Episodic Recall	Longitudinal	PSQI Total	rs12968026	REC	302	0.2889	0.7383	0.006 [-0.005, 0.018]
Cognition	Episodic Recall	Longitudinal	PSQI Total	rs151245	REC	302	0.4511	0.8647	0.002 [-0.003, 0.006]
Cognition	Episodic Recall	Longitudinal	PSQI Total	rs151246	REC	302	0.6832	0.9222	0.002 [-0.006, 0.009]
Cognition	Episodic Recall	Longitudinal	PSQI Total	rs162003	REC	NA	NA	NA	NA [NA, NA]
Cognition	Episodic Recall	Longitudinal	PSQI Total	rs162007	REC	302	0.5329	0.9222	-0.002 [-0.008, 0.004]
Cognition	Episodic Recall	Longitudinal	PSQI Total	rs2339214	REC	302	0.5985	0.9222	-0.001 [-0.004, 0.003]
Cognition	Episodic Recall	Longitudinal	PSQI Total	rs3875089	REC	302	0.1909	0.7383	0.005 [-0.003, 0.013]
Cognition	Episodic Recall	Longitudinal	PSQI Total	rs491148	REC	302	0.0837	0.6416	0.007 [-0.001, 0.015]
Cognition	Episodic Recall	Longitudinal	PSQI Total	rs68006382	REC	302	0.8696	0.9409	-0.001 [-0.010, 0.008]
Cognition	Episodic Recall	Longitudinal	PSQI Total	rs71353406	REC	302	0.3932	0.8222	0.002 [-0.003, 0.008]
Cognition	Episodic Recall	Longitudinal	PSQI Total	rs7240333	REC	NA	NA	NA	NA [NA, NA]
Cognition	Episodic Recall	Longitudinal	PSQI Total	rs9951307	REC	302	0.3413	0.785	0.003 [-0.003, 0.008]
Cognition	Episodic Recall	Longitudinal	Latency (Minutes)	rs11661081	DOM	302	0.1249	0.4105	-0.001 [-0.002, 0.000]
Cognition	Episodic Recall	Longitudinal	Latency (Minutes)	rs12968026	DOM	302	0.4007	0.5862	0.000 [-0.000, 0.001]
Cognition	Episodic Recall	Longitudinal	Latency (Minutes)	rs151245	DOM	302	0.0212	0.235	0.001 [0.000, 0.001]
Cognition	Episodic Recall	Longitudinal	Latency (Minutes)	rs151246	DOM	302	0.0186	0.235	0.001 [0.000, 0.001]
Cognition	Episodic Recall	Longitudinal	Latency (Minutes)	rs162003	DOM	302	0.6146	0.7853	-0.000 [-0.001, 0.001]
Cognition	Episodic Recall	Longitudinal	Latency (Minutes)	rs162007	DOM	302	0.7908	0.9572	0.000 [-0.001, 0.001]
Cognition	Episodic Recall	Longitudinal	Latency (Minutes)	rs2339214	DOM	302	0.3869	0.5862	-0.000 [-0.001, 0.000]
Cognition	Episodic Recall	Longitudinal	Latency (Minutes)	rs3875089	DOM	302	0.9427	0.9982	-0.000 [-0.001, 0.001]
Cognition	Episodic Recall	Longitudinal	Latency (Minutes)	rs491148	DOM	302	0.9627	0.9982	0.000 [-0.001, 0.001]
Cognition	Episodic Recall	Longitudinal	Latency (Minutes)	rs68006382	DOM	302	0.5944	0.7853	-0.000 [-0.001, 0.000]
Cognition	Episodic Recall	Longitudinal	Latency (Minutes)	rs71353406	DOM	302	0.3554	0.5862	-0.000 [-0.001, 0.000]
Cognition	Episodic Recall	Longitudinal	Latency (Minutes)	rs7240333	DOM	302	0.9982	0.9982	0.000 [-0.001, 0.001]
Cognition	Episodic Recall	Longitudinal	Latency (Minutes)	rs9951307	DOM	302	0.4078	0.5862	0.000 [-0.000, 0.001]
Cognition	Episodic Recall	Longitudinal	Latency (Minutes)	rs11661081	REC	NA	NA	NA	NA [NA, NA]
Cognition	Episodic Recall	Longitudinal	Latency (Minutes)	rs12968026	REC	302	0.3444	0.5862	0.001 [-0.001, 0.004]
Cognition	Episodic Recall	Longitudinal	Latency (Minutes)	rs151245	REC	302	0.1011	0.4105	0.001 [-0.000, 0.002]
Cognition	Episodic Recall	Longitudinal	Latency (Minutes)	rs151246	REC	302	0.1106	0.4105	0.001 [-0.000, 0.003]
Cognition	Episodic Recall	Longitudinal	Latency (Minutes)	rs162003	REC	NA	NA	NA	NA [NA, NA]
Cognition	Episodic Recall	Longitudinal	Latency (Minutes)	rs162007	REC	302	0.199	0.5722	-0.001 [-0.002, 0.000]
Cognition	Episodic Recall	Longitudinal	Latency (Minutes)	rs2339214	REC	302	0.0409	0.235	-0.001 [-0.001, -0.000]
Cognition	Episodic Recall	Longitudinal	Latency (Minutes)	rs3875089	REC	302	0.2478	0.5846	0.001 [-0.001, 0.003]
Cognition	Episodic Recall	Longitudinal	Latency (Minutes)	rs491148	REC	302	0.0391	0.235	0.004 [0.000, 0.008]
Cognition	Episodic Recall	Longitudinal	Latency (Minutes)	rs68006382	REC	302	0.8704	0.9982	0.000 [-0.002, 0.002]
Cognition	Episodic Recall	Longitudinal	Latency (Minutes)	rs71353406	REC	302	0.2548	0.5846	0.001 [-0.001, 0.002]
Cognition	Episodic Recall	Longitudinal	Latency (Minutes)	rs7240333	REC	NA	NA	NA	NA [NA, NA]
Cognition	Episodic Recall	Longitudinal	Latency (Minutes)	rs9951307	REC	302	0.2796	0.5846	0.001 [-0.001, 0.002]
Cognition	Episodic Recall	Longitudinal	Duration (Hours)	rs11661081	DOM	302	0.7649	0.8797	-0.002 [-0.017, 0.012]
Cognition	Episodic Recall	Longitudinal	Duration (Hours)	rs12968026	DOM	302	0.4209	0.8797	0.004 [-0.006, 0.015]
Cognition	Episodic Recall	Longitudinal	Duration (Hours)	rs151245	DOM	302	0.6243	0.8797	0.002 [-0.007, 0.012]
Cognition	Episodic Recall	Longitudinal	Duration (Hours)	rs151246	DOM	302	0.8514	0.8984	0.001 [-0.009, 0.011]
Cognition	Episodic Recall	Longitudinal	Duration (Hours)	rs162003	DOM	302	0.8879	0.8984	0.001 [-0.011, 0.013]
Cognition	Episodic Recall	Longitudinal	Duration (Hours)	rs162007	DOM	302	0.4493	0.8797	0.004 [-0.006, 0.013]
Cognition	Episodic Recall	Longitudinal	Duration (Hours)	rs2339214	DOM	302	0.7066	0.8797	0.002 [-0.008, 0.012]
Cognition	Episodic Recall	Longitudinal	Duration (Hours)	rs3875089	DOM	302	0.4754	0.8797	0.004 [-0.006, 0.013]
Cognition	Episodic Recall	Longitudinal	Duration (Hours)	rs491148	DOM	302	0.4812	0.8797	0.003 [-0.006, 0.013]
Cognition	Episodic Recall	Longitudinal	Duration (Hours)	rs68006382	DOM	302	0.0565	0.5114	-0.010 [-0.020, 0.000]
Cognition	Episodic Recall	Longitudinal	Duration (Hours)	rs71353406	DOM	302	0.2636	0.8797	-0.005 [-0.015, 0.004]
Cognition	Episodic Recall	Longitudinal	Duration (Hours)	rs7240333	DOM	302	0.7488	0.8797	0.002 [-0.010, 0.014]
Cognition	Episodic Recall	Longitudinal	Duration (Hours)	rs9951307	DOM	302	0.511	0.8797	0.003 [-0.006, 0.012]
Cognition	Episodic Recall	Longitudinal	Duration (Hours)	rs11661081	REC	NA	NA	NA	NA [NA, NA]
Cognition	Episodic Recall	Longitudinal	Duration (Hours)	rs12968026	REC	302	0.4303	0.8797	-0.012 [-0.042, 0.018]
Cognition	Episodic Recall	Longitudinal	Duration (Hours)	rs151245	REC	302	0.8984	0.8984	0.001 [-0.012, 0.014]
Cognition	Episodic Recall	Longitudinal	Duration (Hours)	rs151246	REC	302	0.6484	0.8797	0.005 [-0.016, 0.025]
Cognition	Episodic Recall	Longitudinal	Duration (Hours)	rs162003	REC	NA	NA	NA	NA [NA, NA]
Cognition	Episodic Recall	Longitudinal	Duration (Hours)	rs162007	REC	302	0.6854	0.8797	0.004 [-0.016, 0.024]
Cognition	Episodic Recall	Longitudinal	Duration (Hours)	rs2339214	REC	302	0.2356	0.8797	-0.006 [-0.017, 0.004]
Cognition	Episodic Recall	Longitudinal	Duration (Hours)	rs3875089	REC	302	0.3855	0.8797	-0.012 [-0.039, 0.015]
Cognition	Episodic Recall	Longitudinal	Duration (Hours)	rs491148	REC	302	0.1096	0.6302	-0.026 [-0.057, 0.006]
Cognition	Episodic Recall	Longitudinal	Duration (Hours)	rs68006382	REC	302	0.0584	0.5114	-0.029 [-0.059, 0.001]
Cognition	Episodic Recall	Longitudinal	Duration (Hours)	rs71353406	REC	302	0.0667	0.5114	-0.015 [-0.031, 0.001]
Cognition	Episodic Recall	Longitudinal	Duration (Hours)	rs7240333	REC	NA	NA	NA	NA [NA, NA]
Cognition	Episodic Recall	Longitudinal	Duration (Hours)	rs9951307	REC	302	0.5936	0.8797	-0.005 [-0.021, 0.012]
Cognition	Episodic Recall	Longitudinal	Sleep Disturbances	rs11661081	DOM	302	0.1273	0.581	-0.003 [-0.006, 0.001]
Cognition	Episodic Recall	Longitudinal	Sleep Disturbances	rs12968026	DOM	302	0.2812	0.7186	-0.002 [-0.005, 0.001]
Cognition	Episodic Recall	Longitudinal	Sleep Disturbances	rs151245	DOM	302	0.6568	0.8283	0.001 [-0.002, 0.003]
Cognition	Episodic Recall	Longitudinal	Sleep Disturbances	rs151246	DOM	302	0.1822	0.5987	0.002 [-0.001, 0.005]
Cognition	Episodic Recall	Longitudinal	Sleep Disturbances	rs162003	DOM	302	0.8263	0.8865	-0.000 [-0.004, 0.003]
Cognition	Episodic Recall	Longitudinal	Sleep Disturbances	rs162007	DOM	302	0.4881	0.8283	0.001 [-0.002, 0.004]
Cognition	Episodic Recall	Longitudinal	Sleep Disturbances	rs2339214	DOM	302	0.1267	0.581	-0.002 [-0.006, 0.001]
Cognition	Episodic Recall	Longitudinal	Sleep Disturbances	rs3875089	DOM	302	0.5696	0.8283	-0.001 [-0.004, 0.002]
Cognition	Episodic Recall	Longitudinal	Sleep Disturbances	rs491148	DOM	302	0.3817	0.8211	-0.001 [-0.004, 0.002]
Cognition	Episodic Recall	Longitudinal	Sleep Disturbances	rs68006382	DOM	302	0.848	0.8865	-0.000 [-0.003, 0.003]
Cognition	Episodic Recall	Longitudinal	Sleep Disturbances	rs71353406	DOM	302	0.892	0.892	0.000 [-0.003, 0.003]
Cognition	Episodic Recall	Longitudinal	Sleep Disturbances	rs7240333	DOM	302	0.5395	0.8283	0.001 [-0.002, 0.005]
Cognition	Episodic Recall	Longitudinal	Sleep Disturbances	rs9951307	DOM	302	0.6792	0.8283	-0.001 [-0.003, 0.002]
Cognition	Episodic Recall	Longitudinal	Sleep Disturbances	rs11661081	REC	NA	NA	NA	NA [NA, NA]
Cognition	Episodic Recall	Longitudinal	Sleep Disturbances	rs12968026	REC	302	0.1128	0.581	0.007 [-0.002, 0.016]
Cognition	Episodic Recall	Longitudinal	Sleep Disturbances	rs151245	REC	302	0.1516	0.581	0.003 [-0.001, 0.007]
Cognition	Episodic Recall	Longitudinal	Sleep Disturbances	rs151246	REC	302	0.2809	0.7186	0.003 [-0.003, 0.010]
Cognition	Episodic Recall	Longitudinal	Sleep Disturbances	rs162003	REC	NA	NA	NA	NA [NA, NA]
Cognition	Episodic Recall	Longitudinal	Sleep Disturbances	rs162007	REC	302	0.6842	0.8283	-0.001 [-0.007, 0.005]
Cognition	Episodic Recall	Longitudinal	Sleep Disturbances	rs2339214	REC	302	0.7206	0.8287	0.001 [-0.003, 0.004]
Cognition	Episodic Recall	Longitudinal	Sleep Disturbances	rs3875089	REC	302	0.1025	0.581	0.007 [-0.001, 0.015]
Cognition	Episodic Recall	Longitudinal	Sleep Disturbances	rs491148	REC	302	0.1268	0.581	0.005 [-0.002, 0.013]
Cognition	Episodic Recall	Longitudinal	Sleep Disturbances	rs68006382	REC	302	0.3927	0.8211	-0.004 [-0.013, 0.005]
Cognition	Episodic Recall	Longitudinal	Sleep Disturbances	rs71353406	REC	302	0.6156	0.8283	-0.002 [-0.009, 0.005]
Cognition	Episodic Recall	Longitudinal	Sleep Disturbances	rs7240333	REC	NA	NA	NA	NA [NA, NA]
Cognition	Episodic Recall	Longitudinal	Sleep Disturbances	rs9951307	REC	302	0.5447	0.8283	0.001 [-0.003, 0.006]
Cognition	Episodic Recall	Longitudinal	Sleep Efficiency	rs11661081	DOM	302	0.4067	0.9555	0.000 [-0.001, 0.002]
Cognition	Episodic Recall	Longitudinal	Sleep Efficiency	rs12968026	DOM	302	0.4421	0.9555	-0.000 [-0.001, 0.001]
Cognition	Episodic Recall	Longitudinal	Sleep Efficiency	rs151245	DOM	302	0.5584	0.9555	-0.000 [-0.001, 0.001]
Cognition	Episodic Recall	Longitudinal	Sleep Efficiency	rs151246	DOM	302	0.1463	0.9555	-0.001 [-0.001, 0.000]
Cognition	Episodic Recall	Longitudinal	Sleep Efficiency	rs162003	DOM	302	0.8353	0.9555	-0.000 [-0.001, 0.001]
Cognition	Episodic Recall	Longitudinal	Sleep Efficiency	rs162007	DOM	302	0.7037	0.9555	0.000 [-0.001, 0.001]
Cognition	Episodic Recall	Longitudinal	Sleep Efficiency	rs2339214	DOM	302	0.2727	0.9555	0.001 [-0.000, 0.001]
Cognition	Episodic Recall	Longitudinal	Sleep Efficiency	rs3875089	DOM	302	0.6907	0.9555	0.000 [-0.001, 0.001]
Cognition	Episodic Recall	Longitudinal	Sleep Efficiency	rs491148	DOM	302	0.1579	0.9555	0.001 [-0.000, 0.001]
Cognition	Episodic Recall	Longitudinal	Sleep Efficiency	rs68006382	DOM	302	0.7861	0.9555	-0.000 [-0.001, 0.001]
Cognition	Episodic Recall	Longitudinal	Sleep Efficiency	rs71353406	DOM	302	0.7744	0.9555	0.000 [-0.001, 0.001]
Cognition	Episodic Recall	Longitudinal	Sleep Efficiency	rs7240333	DOM	302	0.8955	0.9555	0.000 [-0.001, 0.001]
Cognition	Episodic Recall	Longitudinal	Sleep Efficiency	rs9951307	DOM	302	0.914	0.9555	-0.000 [-0.001, 0.001]
Cognition	Episodic Recall	Longitudinal	Sleep Efficiency	rs11661081	REC	NA	NA	NA	NA [NA, NA]
Cognition	Episodic Recall	Longitudinal	Sleep Efficiency	rs12968026	REC	302	0.3887	0.9555	-0.001 [-0.003, 0.001]
Cognition	Episodic Recall	Longitudinal	Sleep Efficiency	rs151245	REC	302	0.8385	0.9555	0.000 [-0.001, 0.001]
Cognition	Episodic Recall	Longitudinal	Sleep Efficiency	rs151246	REC	302	0.4424	0.9555	0.001 [-0.001, 0.003]
Cognition	Episodic Recall	Longitudinal	Sleep Efficiency	rs162003	REC	NA	NA	NA	NA [NA, NA]
Cognition	Episodic Recall	Longitudinal	Sleep Efficiency	rs162007	REC	302	0.758	0.9555	0.000 [-0.001, 0.002]
Cognition	Episodic Recall	Longitudinal	Sleep Efficiency	rs2339214	REC	302	0.5987	0.9555	-0.000 [-0.001, 0.001]
Cognition	Episodic Recall	Longitudinal	Sleep Efficiency	rs3875089	REC	302	0.2312	0.9555	-0.001 [-0.003, 0.001]
Cognition	Episodic Recall	Longitudinal	Sleep Efficiency	rs491148	REC	302	0.0227	0.5231	-0.003 [-0.006, -0.000]
Cognition	Episodic Recall	Longitudinal	Sleep Efficiency	rs68006382	REC	302	0.7991	0.9555	0.000 [-0.003, 0.003]
Cognition	Episodic Recall	Longitudinal	Sleep Efficiency	rs71353406	REC	302	0.5155	0.9555	-0.001 [-0.002, 0.001]
Cognition	Episodic Recall	Longitudinal	Sleep Efficiency	rs7240333	REC	NA	NA	NA	NA [NA, NA]
Cognition	Episodic Recall	Longitudinal	Sleep Efficiency	rs9951307	REC	302	0.9675	0.9675	0.000 [-0.001, 0.001]
Cognition	Recognition	Cross-Sectional	PSQI Total	rs11661081	DOM	328	0.2384	0.6093	0.045 [-0.030, 0.120]
Cognition	Recognition	Cross-Sectional	PSQI Total	rs12968026	DOM	328	0.7624	0.8843	0.009 [-0.051, 0.070]
Cognition	Recognition	Cross-Sectional	PSQI Total	rs151245	DOM	328	0.769	0.8843	-0.007 [-0.056, 0.041]
Cognition	Recognition	Cross-Sectional	PSQI Total	rs151246	DOM	328	0.5624	0.8843	-0.015 [-0.066, 0.036]
Cognition	Recognition	Cross-Sectional	PSQI Total	rs162003	DOM	328	0.2044	0.6093	-0.042 [-0.106, 0.023]
Cognition	Recognition	Cross-Sectional	PSQI Total	rs162007	DOM	328	0.2192	0.6093	-0.031 [-0.081, 0.019]
Cognition	Recognition	Cross-Sectional	PSQI Total	rs2339214	DOM	328	0.0333	0.4836	0.059 [0.005, 0.114]
Cognition	Recognition	Cross-Sectional	PSQI Total	rs3875089	DOM	328	0.6104	0.8843	-0.014 [-0.066, 0.039]
Cognition	Recognition	Cross-Sectional	PSQI Total	rs491148	DOM	328	0.7158	0.8843	-0.009 [-0.060, 0.041]
Cognition	Recognition	Cross-Sectional	PSQI Total	rs68006382	DOM	328	0.3544	0.741	0.024 [-0.027, 0.076]
Cognition	Recognition	Cross-Sectional	PSQI Total	rs71353406	DOM	328	0.6486	0.8843	0.011 [-0.037, 0.059]
Cognition	Recognition	Cross-Sectional	PSQI Total	rs7240333	DOM	328	0.8126	0.89	-0.007 [-0.064, 0.051]
Cognition	Recognition	Cross-Sectional	PSQI Total	rs9951307	DOM	328	0.1955	0.6093	0.032 [-0.016, 0.079]
Cognition	Recognition	Cross-Sectional	PSQI Total	rs11661081	REC	NA	NA	NA	NA [NA, NA]
Cognition	Recognition	Cross-Sectional	PSQI Total	rs12968026	REC	328	0.05	0.4836	0.180 [-0.000, 0.359]
Cognition	Recognition	Cross-Sectional	PSQI Total	rs151245	REC	328	0.0631	0.4836	-0.064 [-0.131, 0.003]
Cognition	Recognition	Cross-Sectional	PSQI Total	rs151246	REC	328	0.1208	0.6093	-0.094 [-0.212, 0.025]
Cognition	Recognition	Cross-Sectional	PSQI Total	rs162003	REC	NA	NA	NA	NA [NA, NA]
Cognition	Recognition	Cross-Sectional	PSQI Total	rs162007	REC	328	0.9529	0.9529	-0.003 [-0.102, 0.096]
Cognition	Recognition	Cross-Sectional	PSQI Total	rs2339214	REC	328	0.4294	0.823	0.022 [-0.032, 0.076]
Cognition	Recognition	Cross-Sectional	PSQI Total	rs3875089	REC	328	0.709	0.8843	0.024 [-0.102, 0.149]
Cognition	Recognition	Cross-Sectional	PSQI Total	rs491148	REC	328	0.8872	0.9275	0.009 [-0.122, 0.140]
Cognition	Recognition	Cross-Sectional	PSQI Total	rs68006382	REC	328	0.1696	0.6093	0.094 [-0.040, 0.227]
Cognition	Recognition	Cross-Sectional	PSQI Total	rs71353406	REC	328	0.2753	0.6331	0.046 [-0.037, 0.129]
Cognition	Recognition	Cross-Sectional	PSQI Total	rs7240333	REC	NA	NA	NA	NA [NA, NA]
Cognition	Recognition	Cross-Sectional	PSQI Total	rs9951307	REC	328	0.6266	0.8843	-0.019 [-0.094, 0.057]
Cognition	Recognition	Cross-Sectional	Latency (Minutes)	rs11661081	DOM	328	0.9377	0.9377	0.001 [-0.014, 0.015]
Cognition	Recognition	Cross-Sectional	Latency (Minutes)	rs12968026	DOM	328	0.763	0.9377	0.002 [-0.009, 0.013]
Cognition	Recognition	Cross-Sectional	Latency (Minutes)	rs151245	DOM	328	0.7785	0.9377	-0.001 [-0.011, 0.008]
Cognition	Recognition	Cross-Sectional	Latency (Minutes)	rs151246	DOM	328	0.526	0.9377	-0.003 [-0.013, 0.007]
Cognition	Recognition	Cross-Sectional	Latency (Minutes)	rs162003	DOM	328	0.4597	0.9377	-0.006 [-0.022, 0.010]
Cognition	Recognition	Cross-Sectional	Latency (Minutes)	rs162007	DOM	328	0.8601	0.9377	-0.001 [-0.010, 0.009]
Cognition	Recognition	Cross-Sectional	Latency (Minutes)	rs2339214	DOM	328	0.1154	0.9377	0.009 [-0.002, 0.020]
Cognition	Recognition	Cross-Sectional	Latency (Minutes)	rs3875089	DOM	328	0.6739	0.9377	-0.002 [-0.012, 0.008]
Cognition	Recognition	Cross-Sectional	Latency (Minutes)	rs491148	DOM	328	0.7526	0.9377	-0.002 [-0.011, 0.008]
Cognition	Recognition	Cross-Sectional	Latency (Minutes)	rs68006382	DOM	328	0.4727	0.9377	-0.004 [-0.014, 0.006]
Cognition	Recognition	Cross-Sectional	Latency (Minutes)	rs71353406	DOM	328	0.8464	0.9377	-0.001 [-0.010, 0.008]
Cognition	Recognition	Cross-Sectional	Latency (Minutes)	rs7240333	DOM	328	0.4362	0.9377	0.005 [-0.007, 0.017]
Cognition	Recognition	Cross-Sectional	Latency (Minutes)	rs9951307	DOM	328	0.8897	0.9377	0.001 [-0.009, 0.010]
Cognition	Recognition	Cross-Sectional	Latency (Minutes)	rs11661081	REC	NA	NA	NA	NA [NA, NA]
Cognition	Recognition	Cross-Sectional	Latency (Minutes)	rs12968026	REC	328	0.148	0.9377	0.030 [-0.011, 0.070]
Cognition	Recognition	Cross-Sectional	Latency (Minutes)	rs151245	REC	328	0.2467	0.9377	-0.008 [-0.022, 0.006]
Cognition	Recognition	Cross-Sectional	Latency (Minutes)	rs151246	REC	328	0.6563	0.9377	-0.006 [-0.031, 0.020]
Cognition	Recognition	Cross-Sectional	Latency (Minutes)	rs162003	REC	NA	NA	NA	NA [NA, NA]
Cognition	Recognition	Cross-Sectional	Latency (Minutes)	rs162007	REC	328	0.5134	0.9377	0.006 [-0.011, 0.023]
Cognition	Recognition	Cross-Sectional	Latency (Minutes)	rs2339214	REC	328	0.4931	0.9377	0.004 [-0.007, 0.014]
Cognition	Recognition	Cross-Sectional	Latency (Minutes)	rs3875089	REC	328	0.396	0.9377	0.015 [-0.019, 0.049]
Cognition	Recognition	Cross-Sectional	Latency (Minutes)	rs491148	REC	328	0.6038	0.9377	0.014 [-0.040, 0.069]
Cognition	Recognition	Cross-Sectional	Latency (Minutes)	rs68006382	REC	328	0.5606	0.9377	0.008 [-0.019, 0.034]
Cognition	Recognition	Cross-Sectional	Latency (Minutes)	rs71353406	REC	328	0.5529	0.9377	0.006 [-0.014, 0.025]
Cognition	Recognition	Cross-Sectional	Latency (Minutes)	rs7240333	REC	NA	NA	NA	NA [NA, NA]
Cognition	Recognition	Cross-Sectional	Latency (Minutes)	rs9951307	REC	328	0.9013	0.9377	-0.001 [-0.023, 0.020]
Cognition	Recognition	Cross-Sectional	Duration (Hours)	rs11661081	DOM	328	0.9645	0.9645	0.005 [-0.222, 0.232]
Cognition	Recognition	Cross-Sectional	Duration (Hours)	rs12968026	DOM	328	0.8798	0.926	0.013 [-0.153, 0.179]
Cognition	Recognition	Cross-Sectional	Duration (Hours)	rs151245	DOM	328	0.5055	0.8615	0.052 [-0.102, 0.207]
Cognition	Recognition	Cross-Sectional	Duration (Hours)	rs151246	DOM	328	0.2514	0.7227	0.088 [-0.062, 0.238]
Cognition	Recognition	Cross-Sectional	Duration (Hours)	rs162003	DOM	328	0.3706	0.8534	0.092 [-0.110, 0.294]
Cognition	Recognition	Cross-Sectional	Duration (Hours)	rs162007	DOM	328	0.0601	0.3456	0.141 [-0.006, 0.287]
Cognition	Recognition	Cross-Sectional	Duration (Hours)	rs2339214	DOM	328	0.5896	0.8615	-0.044 [-0.202, 0.115]
Cognition	Recognition	Cross-Sectional	Duration (Hours)	rs3875089	DOM	328	0.7117	0.8615	0.029 [-0.124, 0.181]
Cognition	Recognition	Cross-Sectional	Duration (Hours)	rs491148	DOM	328	0.6848	0.8615	-0.031 [-0.179, 0.118]
Cognition	Recognition	Cross-Sectional	Duration (Hours)	rs68006382	DOM	328	0.2203	0.7227	-0.098 [-0.256, 0.059]
Cognition	Recognition	Cross-Sectional	Duration (Hours)	rs71353406	DOM	328	0.3942	0.8534	-0.064 [-0.210, 0.083]
Cognition	Recognition	Cross-Sectional	Duration (Hours)	rs7240333	DOM	328	0.6837	0.8615	0.041 [-0.157, 0.240]
Cognition	Recognition	Cross-Sectional	Duration (Hours)	rs9951307	DOM	328	0.5816	0.8615	-0.041 [-0.186, 0.105]
Cognition	Recognition	Cross-Sectional	Duration (Hours)	rs11661081	REC	NA	NA	NA	NA [NA, NA]
Cognition	Recognition	Cross-Sectional	Duration (Hours)	rs12968026	REC	328	0.043	0.3296	-0.482 [-0.949, -0.015]
Cognition	Recognition	Cross-Sectional	Duration (Hours)	rs151245	REC	328	0.8858	0.926	-0.015 [-0.217, 0.188]
Cognition	Recognition	Cross-Sectional	Duration (Hours)	rs151246	REC	328	0.4453	0.8534	0.123 [-0.193, 0.438]
Cognition	Recognition	Cross-Sectional	Duration (Hours)	rs162003	REC	NA	NA	NA	NA [NA, NA]
Cognition	Recognition	Cross-Sectional	Duration (Hours)	rs162007	REC	328	0.4198	0.8534	-0.128 [-0.440, 0.184]
Cognition	Recognition	Cross-Sectional	Duration (Hours)	rs2339214	REC	328	0.7814	0.8986	-0.025 [-0.200, 0.151]
Cognition	Recognition	Cross-Sectional	Duration (Hours)	rs3875089	REC	328	0.1021	0.3915	-0.354 [-0.778, 0.071]
Cognition	Recognition	Cross-Sectional	Duration (Hours)	rs491148	REC	328	0.1012	0.3915	-0.378 [-0.831, 0.075]
Cognition	Recognition	Cross-Sectional	Duration (Hours)	rs68006382	REC	328	0.0048	0.1115	-0.629 [-1.065, -0.193]
Cognition	Recognition	Cross-Sectional	Duration (Hours)	rs71353406	REC	328	0.0395	0.3296	-0.323 [-0.630, -0.016]
Cognition	Recognition	Cross-Sectional	Duration (Hours)	rs7240333	REC	NA	NA	NA	NA [NA, NA]
Cognition	Recognition	Cross-Sectional	Duration (Hours)	rs9951307	REC	328	0.6968	0.8615	0.051 [-0.207, 0.309]
Cognition	Recognition	Cross-Sectional	Sleep Disturbances	rs11661081	DOM	328	0.0423	0.324	0.053 [0.002, 0.103]
Cognition	Recognition	Cross-Sectional	Sleep Disturbances	rs12968026	DOM	328	0.6383	0.863	-0.011 [-0.056, 0.034]
Cognition	Recognition	Cross-Sectional	Sleep Disturbances	rs151245	DOM	328	0.1997	0.7653	0.028 [-0.015, 0.070]
Cognition	Recognition	Cross-Sectional	Sleep Disturbances	rs151246	DOM	328	0.9422	0.9422	0.002 [-0.041, 0.044]
Cognition	Recognition	Cross-Sectional	Sleep Disturbances	rs162003	DOM	328	0.5365	0.863	-0.017 [-0.070, 0.037]
Cognition	Recognition	Cross-Sectional	Sleep Disturbances	rs162007	DOM	328	0.4609	0.8244	-0.016 [-0.059, 0.027]
Cognition	Recognition	Cross-Sectional	Sleep Disturbances	rs2339214	DOM	328	0.7342	0.863	-0.008 [-0.054, 0.038]
Cognition	Recognition	Cross-Sectional	Sleep Disturbances	rs3875089	DOM	328	0.8421	0.9005	-0.004 [-0.047, 0.039]
Cognition	Recognition	Cross-Sectional	Sleep Disturbances	rs491148	DOM	328	0.3251	0.8244	0.021 [-0.021, 0.063]
Cognition	Recognition	Cross-Sectional	Sleep Disturbances	rs68006382	DOM	328	0.6303	0.863	0.011 [-0.033, 0.054]
Cognition	Recognition	Cross-Sectional	Sleep Disturbances	rs71353406	DOM	328	0.8613	0.9005	-0.004 [-0.045, 0.037]
Cognition	Recognition	Cross-Sectional	Sleep Disturbances	rs7240333	DOM	328	0.3935	0.8244	-0.024 [-0.080, 0.032]
Cognition	Recognition	Cross-Sectional	Sleep Disturbances	rs9951307	DOM	328	0.5942	0.863	0.011 [-0.030, 0.053]
Cognition	Recognition	Cross-Sectional	Sleep Disturbances	rs11661081	REC	NA	NA	NA	NA [NA, NA]
Cognition	Recognition	Cross-Sectional	Sleep Disturbances	rs12968026	REC	328	0.004	0.0909	0.198 [0.064, 0.331]
Cognition	Recognition	Cross-Sectional	Sleep Disturbances	rs151245	REC	328	0.7464	0.863	-0.009 [-0.063, 0.045]
Cognition	Recognition	Cross-Sectional	Sleep Disturbances	rs151246	REC	328	0.1836	0.7653	-0.063 [-0.156, 0.030]
Cognition	Recognition	Cross-Sectional	Sleep Disturbances	rs162003	REC	NA	NA	NA	NA [NA, NA]
Cognition	Recognition	Cross-Sectional	Sleep Disturbances	rs162007	REC	328	0.466	0.8244	-0.036 [-0.135, 0.062]
Cognition	Recognition	Cross-Sectional	Sleep Disturbances	rs2339214	REC	328	0.3427	0.8244	-0.025 [-0.075, 0.026]
Cognition	Recognition	Cross-Sectional	Sleep Disturbances	rs3875089	REC	328	0.0235	0.2706	0.145 [0.020, 0.271]
Cognition	Recognition	Cross-Sectional	Sleep Disturbances	rs491148	REC	328	0.2584	0.8244	0.054 [-0.040, 0.149]
Cognition	Recognition	Cross-Sectional	Sleep Disturbances	rs68006382	REC	328	0.0888	0.5106	-0.123 [-0.265, 0.019]
Cognition	Recognition	Cross-Sectional	Sleep Disturbances	rs71353406	REC	328	0.4091	0.8244	-0.048 [-0.164, 0.067]
Cognition	Recognition	Cross-Sectional	Sleep Disturbances	rs7240333	REC	NA	NA	NA	NA [NA, NA]
Cognition	Recognition	Cross-Sectional	Sleep Disturbances	rs9951307	REC	328	0.7504	0.863	0.011 [-0.058, 0.081]
Cognition	Recognition	Cross-Sectional	Sleep Efficiency	rs11661081	DOM	328	0.7028	0.8082	-0.003 [-0.021, 0.014]
Cognition	Recognition	Cross-Sectional	Sleep Efficiency	rs12968026	DOM	328	0.3148	0.7548	-0.008 [-0.023, 0.007]
Cognition	Recognition	Cross-Sectional	Sleep Efficiency	rs151245	DOM	328	0.4397	0.7548	0.005 [-0.008, 0.018]
Cognition	Recognition	Cross-Sectional	Sleep Efficiency	rs151246	DOM	328	0.4066	0.7548	0.006 [-0.008, 0.019]
Cognition	Recognition	Cross-Sectional	Sleep Efficiency	rs162003	DOM	328	0.141	0.6485	0.013 [-0.004, 0.031]
Cognition	Recognition	Cross-Sectional	Sleep Efficiency	rs162007	DOM	328	0.4594	0.7548	0.005 [-0.008, 0.018]
Cognition	Recognition	Cross-Sectional	Sleep Efficiency	rs2339214	DOM	328	0.4285	0.7548	-0.006 [-0.021, 0.009]
Cognition	Recognition	Cross-Sectional	Sleep Efficiency	rs3875089	DOM	328	0.6852	0.8082	-0.003 [-0.016, 0.011]
Cognition	Recognition	Cross-Sectional	Sleep Efficiency	rs491148	DOM	328	0.8649	0.8649	-0.001 [-0.014, 0.012]
Cognition	Recognition	Cross-Sectional	Sleep Efficiency	rs68006382	DOM	328	0.852	0.8649	-0.001 [-0.016, 0.013]
Cognition	Recognition	Cross-Sectional	Sleep Efficiency	rs71353406	DOM	328	0.6786	0.8082	0.003 [-0.010, 0.015]
Cognition	Recognition	Cross-Sectional	Sleep Efficiency	rs7240333	DOM	328	0.4943	0.7579	0.005 [-0.010, 0.021]
Cognition	Recognition	Cross-Sectional	Sleep Efficiency	rs9951307	DOM	328	0.4529	0.7548	-0.005 [-0.018, 0.008]
Cognition	Recognition	Cross-Sectional	Sleep Efficiency	rs11661081	REC	NA	NA	NA	NA [NA, NA]
Cognition	Recognition	Cross-Sectional	Sleep Efficiency	rs12968026	REC	328	0.0654	0.5837	-0.033 [-0.068, 0.002]
Cognition	Recognition	Cross-Sectional	Sleep Efficiency	rs151245	REC	328	0.6168	0.8082	0.005 [-0.015, 0.024]
Cognition	Recognition	Cross-Sectional	Sleep Efficiency	rs151246	REC	328	0.1333	0.6485	0.025 [-0.008, 0.058]
Cognition	Recognition	Cross-Sectional	Sleep Efficiency	rs162003	REC	NA	NA	NA	NA [NA, NA]
Cognition	Recognition	Cross-Sectional	Sleep Efficiency	rs162007	REC	328	0.7745	0.8482	0.004 [-0.022, 0.030]
Cognition	Recognition	Cross-Sectional	Sleep Efficiency	rs2339214	REC	328	0.0547	0.5837	-0.014 [-0.029, 0.000]
Cognition	Recognition	Cross-Sectional	Sleep Efficiency	rs3875089	REC	328	0.3245	0.7548	-0.015 [-0.046, 0.015]
Cognition	Recognition	Cross-Sectional	Sleep Efficiency	rs491148	REC	328	0.6209	0.8082	-0.011 [-0.053, 0.032]
Cognition	Recognition	Cross-Sectional	Sleep Efficiency	rs68006382	REC	328	0.0761	0.5837	-0.042 [-0.089, 0.004]
Cognition	Recognition	Cross-Sectional	Sleep Efficiency	rs71353406	REC	328	0.2274	0.7548	-0.015 [-0.038, 0.009]
Cognition	Recognition	Cross-Sectional	Sleep Efficiency	rs7240333	REC	NA	NA	NA	NA [NA, NA]
Cognition	Recognition	Cross-Sectional	Sleep Efficiency	rs9951307	REC	328	0.2627	0.7548	0.011 [-0.008, 0.031]
Cognition	Recognition	Longitudinal	PSQI Total	rs11661081	DOM	302	0.1549	0.9729	-0.002 [-0.004, 0.001]
Cognition	Recognition	Longitudinal	PSQI Total	rs12968026	DOM	302	0.198	0.9729	0.001 [-0.001, 0.003]
Cognition	Recognition	Longitudinal	PSQI Total	rs151245	DOM	302	0.5915	0.9729	0.000 [-0.001, 0.002]
Cognition	Recognition	Longitudinal	PSQI Total	rs151246	DOM	302	0.7332	0.9729	-0.000 [-0.002, 0.001]
Cognition	Recognition	Longitudinal	PSQI Total	rs162003	DOM	302	0.846	0.9729	0.000 [-0.002, 0.002]
Cognition	Recognition	Longitudinal	PSQI Total	rs162007	DOM	302	0.4665	0.9729	0.001 [-0.001, 0.002]
Cognition	Recognition	Longitudinal	PSQI Total	rs2339214	DOM	302	0.3766	0.9729	-0.001 [-0.003, 0.001]
Cognition	Recognition	Longitudinal	PSQI Total	rs3875089	DOM	302	0.7036	0.9729	0.000 [-0.001, 0.002]
Cognition	Recognition	Longitudinal	PSQI Total	rs491148	DOM	302	0.6569	0.9729	0.000 [-0.001, 0.002]
Cognition	Recognition	Longitudinal	PSQI Total	rs68006382	DOM	302	0.8135	0.9729	0.000 [-0.002, 0.002]
Cognition	Recognition	Longitudinal	PSQI Total	rs71353406	DOM	302	0.3743	0.9729	-0.001 [-0.002, 0.001]
Cognition	Recognition	Longitudinal	PSQI Total	rs7240333	DOM	302	0.6257	0.9729	-0.000 [-0.002, 0.001]
Cognition	Recognition	Longitudinal	PSQI Total	rs9951307	DOM	302	0.5755	0.9729	-0.000 [-0.002, 0.001]
Cognition	Recognition	Longitudinal	PSQI Total	rs11661081	REC	NA	NA	NA	NA [NA, NA]
Cognition	Recognition	Longitudinal	PSQI Total	rs12968026	REC	302	0.469	0.9729	0.002 [-0.004, 0.008]
Cognition	Recognition	Longitudinal	PSQI Total	rs151245	REC	302	0.9114	0.9786	-0.000 [-0.002, 0.002]
Cognition	Recognition	Longitudinal	PSQI Total	rs151246	REC	302	0.7419	0.9729	-0.001 [-0.005, 0.003]
Cognition	Recognition	Longitudinal	PSQI Total	rs162003	REC	NA	NA	NA	NA [NA, NA]
Cognition	Recognition	Longitudinal	PSQI Total	rs162007	REC	302	0.9361	0.9786	0.000 [-0.003, 0.004]
Cognition	Recognition	Longitudinal	PSQI Total	rs2339214	REC	302	0.8321	0.9729	0.000 [-0.002, 0.002]
Cognition	Recognition	Longitudinal	PSQI Total	rs3875089	REC	302	0.5275	0.9729	0.001 [-0.003, 0.006]
Cognition	Recognition	Longitudinal	PSQI Total	rs491148	REC	302	0.2509	0.9729	0.003 [-0.002, 0.007]
Cognition	Recognition	Longitudinal	PSQI Total	rs68006382	REC	302	0.5241	0.9729	-0.002 [-0.006, 0.003]
Cognition	Recognition	Longitudinal	PSQI Total	rs71353406	REC	302	0.6019	0.9729	-0.001 [-0.004, 0.002]
Cognition	Recognition	Longitudinal	PSQI Total	rs7240333	REC	NA	NA	NA	NA [NA, NA]
Cognition	Recognition	Longitudinal	PSQI Total	rs9951307	REC	302	0.9834	0.9834	0.000 [-0.003, 0.003]
Cognition	Recognition	Longitudinal	Latency (Minutes)	rs11661081	DOM	302	0.1127	0.8967	-0.000 [-0.001, 0.000]
Cognition	Recognition	Longitudinal	Latency (Minutes)	rs12968026	DOM	302	0.2344	0.8967	0.000 [-0.000, 0.001]
Cognition	Recognition	Longitudinal	Latency (Minutes)	rs151245	DOM	302	0.3331	0.8967	0.000 [-0.000, 0.001]
Cognition	Recognition	Longitudinal	Latency (Minutes)	rs151246	DOM	302	0.9208	0.9762	0.000 [-0.000, 0.000]
Cognition	Recognition	Longitudinal	Latency (Minutes)	rs162003	DOM	302	0.9966	0.9966	0.000 [-0.001, 0.001]
Cognition	Recognition	Longitudinal	Latency (Minutes)	rs162007	DOM	302	0.211	0.8967	0.000 [-0.000, 0.001]
Cognition	Recognition	Longitudinal	Latency (Minutes)	rs2339214	DOM	302	0.753	0.9116	0.000 [-0.000, 0.000]
Cognition	Recognition	Longitudinal	Latency (Minutes)	rs3875089	DOM	302	0.6243	0.8967	0.000 [-0.000, 0.000]
Cognition	Recognition	Longitudinal	Latency (Minutes)	rs491148	DOM	302	0.4616	0.8967	0.000 [-0.000, 0.000]
Cognition	Recognition	Longitudinal	Latency (Minutes)	rs68006382	DOM	302	0.6112	0.8967	-0.000 [-0.000, 0.000]
Cognition	Recognition	Longitudinal	Latency (Minutes)	rs71353406	DOM	302	0.1259	0.8967	-0.000 [-0.001, 0.000]
Cognition	Recognition	Longitudinal	Latency (Minutes)	rs7240333	DOM	302	0.847	0.974	-0.000 [-0.000, 0.000]
Cognition	Recognition	Longitudinal	Latency (Minutes)	rs9951307	DOM	302	0.6028	0.8967	-0.000 [-0.000, 0.000]
Cognition	Recognition	Longitudinal	Latency (Minutes)	rs11661081	REC	NA	NA	NA	NA [NA, NA]
Cognition	Recognition	Longitudinal	Latency (Minutes)	rs12968026	REC	302	0.7094	0.9065	0.000 [-0.001, 0.002]
Cognition	Recognition	Longitudinal	Latency (Minutes)	rs151245	REC	302	0.6298	0.8967	0.000 [-0.000, 0.001]
Cognition	Recognition	Longitudinal	Latency (Minutes)	rs151246	REC	302	0.4821	0.8967	0.000 [-0.001, 0.001]
Cognition	Recognition	Longitudinal	Latency (Minutes)	rs162003	REC	NA	NA	NA	NA [NA, NA]
Cognition	Recognition	Longitudinal	Latency (Minutes)	rs162007	REC	302	0.6628	0.8967	0.000 [-0.000, 0.001]
Cognition	Recognition	Longitudinal	Latency (Minutes)	rs2339214	REC	302	0.2052	0.8967	-0.000 [-0.001, 0.000]
Cognition	Recognition	Longitudinal	Latency (Minutes)	rs3875089	REC	302	0.6008	0.8967	0.000 [-0.001, 0.001]
Cognition	Recognition	Longitudinal	Latency (Minutes)	rs491148	REC	302	0.5466	0.8967	0.001 [-0.001, 0.003]
Cognition	Recognition	Longitudinal	Latency (Minutes)	rs68006382	REC	302	0.2246	0.8967	-0.001 [-0.001, 0.000]
Cognition	Recognition	Longitudinal	Latency (Minutes)	rs71353406	REC	302	0.9338	0.9762	0.000 [-0.001, 0.001]
Cognition	Recognition	Longitudinal	Latency (Minutes)	rs7240333	REC	NA	NA	NA	NA [NA, NA]
Cognition	Recognition	Longitudinal	Latency (Minutes)	rs9951307	REC	302	0.5417	0.8967	0.000 [-0.001, 0.001]
Cognition	Recognition	Longitudinal	Duration (Hours)	rs11661081	DOM	302	0.8684	0.9511	-0.001 [-0.009, 0.007]
Cognition	Recognition	Longitudinal	Duration (Hours)	rs12968026	DOM	302	0.9648	0.9648	0.000 [-0.006, 0.006]
Cognition	Recognition	Longitudinal	Duration (Hours)	rs151245	DOM	302	0.5096	0.9348	-0.002 [-0.007, 0.004]
Cognition	Recognition	Longitudinal	Duration (Hours)	rs151246	DOM	302	0.7039	0.9348	-0.001 [-0.006, 0.004]
Cognition	Recognition	Longitudinal	Duration (Hours)	rs162003	DOM	302	0.675	0.9348	-0.001 [-0.008, 0.005]
Cognition	Recognition	Longitudinal	Duration (Hours)	rs162007	DOM	302	0.6268	0.9348	-0.001 [-0.006, 0.004]
Cognition	Recognition	Longitudinal	Duration (Hours)	rs2339214	DOM	302	0.279	0.9348	0.003 [-0.002, 0.008]
Cognition	Recognition	Longitudinal	Duration (Hours)	rs3875089	DOM	302	0.6718	0.9348	-0.001 [-0.006, 0.004]
Cognition	Recognition	Longitudinal	Duration (Hours)	rs491148	DOM	302	0.7337	0.9348	0.001 [-0.004, 0.006]
Cognition	Recognition	Longitudinal	Duration (Hours)	rs68006382	DOM	302	0.4511	0.9348	-0.002 [-0.008, 0.003]
Cognition	Recognition	Longitudinal	Duration (Hours)	rs71353406	DOM	302	0.8594	0.9511	-0.000 [-0.005, 0.005]
Cognition	Recognition	Longitudinal	Duration (Hours)	rs7240333	DOM	302	0.567	0.9348	0.002 [-0.005, 0.008]
Cognition	Recognition	Longitudinal	Duration (Hours)	rs9951307	DOM	302	0.2289	0.9348	0.003 [-0.002, 0.008]
Cognition	Recognition	Longitudinal	Duration (Hours)	rs11661081	REC	NA	NA	NA	NA [NA, NA]
Cognition	Recognition	Longitudinal	Duration (Hours)	rs12968026	REC	302	0.6218	0.9348	-0.004 [-0.020, 0.012]
Cognition	Recognition	Longitudinal	Duration (Hours)	rs151245	REC	302	0.7722	0.9348	-0.001 [-0.008, 0.006]
Cognition	Recognition	Longitudinal	Duration (Hours)	rs151246	REC	302	0.6094	0.9348	-0.003 [-0.014, 0.008]
Cognition	Recognition	Longitudinal	Duration (Hours)	rs162003	REC	NA	NA	NA	NA [NA, NA]
Cognition	Recognition	Longitudinal	Duration (Hours)	rs162007	REC	302	0.6989	0.9348	-0.002 [-0.013, 0.009]
Cognition	Recognition	Longitudinal	Duration (Hours)	rs2339214	REC	302	0.4109	0.9348	-0.002 [-0.008, 0.003]
Cognition	Recognition	Longitudinal	Duration (Hours)	rs3875089	REC	302	0.6268	0.9348	-0.004 [-0.018, 0.011]
Cognition	Recognition	Longitudinal	Duration (Hours)	rs491148	REC	302	0.0834	0.9348	-0.015 [-0.032, 0.002]
Cognition	Recognition	Longitudinal	Duration (Hours)	rs68006382	REC	302	0.4381	0.9348	-0.006 [-0.023, 0.010]
Cognition	Recognition	Longitudinal	Duration (Hours)	rs71353406	REC	302	0.9395	0.9648	0.000 [-0.008, 0.009]
Cognition	Recognition	Longitudinal	Duration (Hours)	rs7240333	REC	NA	NA	NA	NA [NA, NA]
Cognition	Recognition	Longitudinal	Duration (Hours)	rs9951307	REC	302	0.4297	0.9348	0.004 [-0.005, 0.013]
Cognition	Recognition	Longitudinal	Sleep Disturbances	rs11661081	DOM	302	0.5098	0.9887	-0.001 [-0.002, 0.001]
Cognition	Recognition	Longitudinal	Sleep Disturbances	rs12968026	DOM	302	0.6811	0.9887	-0.000 [-0.002, 0.001]
Cognition	Recognition	Longitudinal	Sleep Disturbances	rs151245	DOM	302	0.6996	0.9887	-0.000 [-0.002, 0.001]
Cognition	Recognition	Longitudinal	Sleep Disturbances	rs151246	DOM	302	0.1453	0.9887	-0.001 [-0.003, 0.000]
Cognition	Recognition	Longitudinal	Sleep Disturbances	rs162003	DOM	302	0.7356	0.9887	0.000 [-0.002, 0.002]
Cognition	Recognition	Longitudinal	Sleep Disturbances	rs162007	DOM	302	0.3373	0.9887	0.001 [-0.001, 0.002]
Cognition	Recognition	Longitudinal	Sleep Disturbances	rs2339214	DOM	302	0.7841	0.9887	0.000 [-0.001, 0.002]
Cognition	Recognition	Longitudinal	Sleep Disturbances	rs3875089	DOM	302	0.6769	0.9887	-0.000 [-0.002, 0.001]
Cognition	Recognition	Longitudinal	Sleep Disturbances	rs491148	DOM	302	0.9081	0.9887	0.000 [-0.001, 0.002]
Cognition	Recognition	Longitudinal	Sleep Disturbances	rs68006382	DOM	302	0.9887	0.9887	0.000 [-0.002, 0.002]
Cognition	Recognition	Longitudinal	Sleep Disturbances	rs71353406	DOM	302	0.762	0.9887	-0.000 [-0.002, 0.001]
Cognition	Recognition	Longitudinal	Sleep Disturbances	rs7240333	DOM	302	0.8324	0.9887	0.000 [-0.002, 0.002]
Cognition	Recognition	Longitudinal	Sleep Disturbances	rs9951307	DOM	302	0.4933	0.9887	-0.001 [-0.002, 0.001]
Cognition	Recognition	Longitudinal	Sleep Disturbances	rs11661081	REC	NA	NA	NA	NA [NA, NA]
Cognition	Recognition	Longitudinal	Sleep Disturbances	rs12968026	REC	302	0.2275	0.9887	0.003 [-0.002, 0.008]
Cognition	Recognition	Longitudinal	Sleep Disturbances	rs151245	REC	302	0.5667	0.9887	-0.001 [-0.003, 0.002]
Cognition	Recognition	Longitudinal	Sleep Disturbances	rs151246	REC	302	0.8629	0.9887	0.000 [-0.003, 0.004]
Cognition	Recognition	Longitudinal	Sleep Disturbances	rs162003	REC	NA	NA	NA	NA [NA, NA]
Cognition	Recognition	Longitudinal	Sleep Disturbances	rs162007	REC	302	0.3968	0.9887	-0.001 [-0.005, 0.002]
Cognition	Recognition	Longitudinal	Sleep Disturbances	rs2339214	REC	302	0.4136	0.9887	0.001 [-0.001, 0.003]
Cognition	Recognition	Longitudinal	Sleep Disturbances	rs3875089	REC	302	0.28	0.9887	0.002 [-0.002, 0.007]
Cognition	Recognition	Longitudinal	Sleep Disturbances	rs491148	REC	302	0.2812	0.9887	0.002 [-0.002, 0.006]
Cognition	Recognition	Longitudinal	Sleep Disturbances	rs68006382	REC	302	0.9754	0.9887	0.000 [-0.005, 0.005]
Cognition	Recognition	Longitudinal	Sleep Disturbances	rs71353406	REC	302	0.8473	0.9887	0.000 [-0.003, 0.004]
Cognition	Recognition	Longitudinal	Sleep Disturbances	rs7240333	REC	NA	NA	NA	NA [NA, NA]
Cognition	Recognition	Longitudinal	Sleep Disturbances	rs9951307	REC	302	0.294	0.9887	0.001 [-0.001, 0.004]
Cognition	Recognition	Longitudinal	Sleep Efficiency	rs11661081	DOM	302	0.6554	0.8864	0.000 [-0.000, 0.001]
Cognition	Recognition	Longitudinal	Sleep Efficiency	rs12968026	DOM	302	0.6303	0.8864	-0.000 [-0.001, 0.000]
Cognition	Recognition	Longitudinal	Sleep Efficiency	rs151245	DOM	302	0.3443	0.8864	-0.000 [-0.001, 0.000]
Cognition	Recognition	Longitudinal	Sleep Efficiency	rs151246	DOM	302	0.8229	0.9013	-0.000 [-0.001, 0.000]
Cognition	Recognition	Longitudinal	Sleep Efficiency	rs162003	DOM	302	0.7175	0.8864	-0.000 [-0.001, 0.000]
Cognition	Recognition	Longitudinal	Sleep Efficiency	rs162007	DOM	302	0.9338	0.9338	-0.000 [-0.000, 0.000]
Cognition	Recognition	Longitudinal	Sleep Efficiency	rs2339214	DOM	302	0.2263	0.8864	0.000 [-0.000, 0.001]
Cognition	Recognition	Longitudinal	Sleep Efficiency	rs3875089	DOM	302	0.6758	0.8864	-0.000 [-0.001, 0.000]
Cognition	Recognition	Longitudinal	Sleep Efficiency	rs491148	DOM	302	0.6365	0.8864	-0.000 [-0.001, 0.000]
Cognition	Recognition	Longitudinal	Sleep Efficiency	rs68006382	DOM	302	0.3807	0.8864	-0.000 [-0.001, 0.000]
Cognition	Recognition	Longitudinal	Sleep Efficiency	rs71353406	DOM	302	0.5919	0.8864	-0.000 [-0.001, 0.000]
Cognition	Recognition	Longitudinal	Sleep Efficiency	rs7240333	DOM	302	0.7487	0.8864	0.000 [-0.000, 0.001]
Cognition	Recognition	Longitudinal	Sleep Efficiency	rs9951307	DOM	302	0.1718	0.8864	0.000 [-0.000, 0.001]
Cognition	Recognition	Longitudinal	Sleep Efficiency	rs11661081	REC	NA	NA	NA	NA [NA, NA]
Cognition	Recognition	Longitudinal	Sleep Efficiency	rs12968026	REC	302	0.7708	0.8864	-0.000 [-0.001, 0.001]
Cognition	Recognition	Longitudinal	Sleep Efficiency	rs151245	REC	302	0.9209	0.9338	-0.000 [-0.001, 0.001]
Cognition	Recognition	Longitudinal	Sleep Efficiency	rs151246	REC	302	0.5332	0.8864	0.000 [-0.001, 0.001]
Cognition	Recognition	Longitudinal	Sleep Efficiency	rs162003	REC	NA	NA	NA	NA [NA, NA]
Cognition	Recognition	Longitudinal	Sleep Efficiency	rs162007	REC	302	0.5838	0.8864	-0.000 [-0.001, 0.001]
Cognition	Recognition	Longitudinal	Sleep Efficiency	rs2339214	REC	302	0.7536	0.8864	-0.000 [-0.001, 0.000]
Cognition	Recognition	Longitudinal	Sleep Efficiency	rs3875089	REC	302	0.7083	0.8864	-0.000 [-0.001, 0.001]
Cognition	Recognition	Longitudinal	Sleep Efficiency	rs491148	REC	302	0.0919	0.8864	-0.001 [-0.003, 0.000]
Cognition	Recognition	Longitudinal	Sleep Efficiency	rs68006382	REC	302	0.3403	0.8864	0.001 [-0.001, 0.003]
Cognition	Recognition	Longitudinal	Sleep Efficiency	rs71353406	REC	302	0.6425	0.8864	0.000 [-0.001, 0.001]
Cognition	Recognition	Longitudinal	Sleep Efficiency	rs7240333	REC	NA	NA	NA	NA [NA, NA]
Cognition	Recognition	Longitudinal	Sleep Efficiency	rs9951307	REC	302	0.3459	0.8864	0.000 [-0.000, 0.001]
Cognition	Executive Function	Cross-Sectional	PSQI Total	rs11661081	DOM	328	0.5086	0.8998	-0.028 [-0.113, 0.056]
Cognition	Executive Function	Cross-Sectional	PSQI Total	rs12968026	DOM	328	0.1736	0.5705	0.047 [-0.021, 0.115]
Cognition	Executive Function	Cross-Sectional	PSQI Total	rs151245	DOM	328	0.0441	0.4915	0.056 [0.001, 0.110]
Cognition	Executive Function	Cross-Sectional	PSQI Total	rs151246	DOM	328	0.812	0.9422	0.007 [-0.050, 0.064]
Cognition	Executive Function	Cross-Sectional	PSQI Total	rs162003	DOM	328	0.572	0.9028	-0.021 [-0.094, 0.052]
Cognition	Executive Function	Cross-Sectional	PSQI Total	rs162007	DOM	328	0.6206	0.9028	-0.014 [-0.070, 0.042]
Cognition	Executive Function	Cross-Sectional	PSQI Total	rs2339214	DOM	328	0.1696	0.5705	-0.043 [-0.105, 0.019]
Cognition	Executive Function	Cross-Sectional	PSQI Total	rs3875089	DOM	328	0.2572	0.6829	0.034 [-0.025, 0.093]
Cognition	Executive Function	Cross-Sectional	PSQI Total	rs491148	DOM	328	0.0855	0.4915	0.050 [-0.007, 0.107]
Cognition	Executive Function	Cross-Sectional	PSQI Total	rs68006382	DOM	328	0.8198	0.9422	-0.007 [-0.065, 0.051]
Cognition	Executive Function	Cross-Sectional	PSQI Total	rs71353406	DOM	328	0.0839	0.4915	-0.047 [-0.100, 0.006]
Cognition	Executive Function	Cross-Sectional	PSQI Total	rs7240333	DOM	328	0.054	0.4915	-0.063 [-0.127, 0.001]
Cognition	Executive Function	Cross-Sectional	PSQI Total	rs9951307	DOM	328	0.7742	0.9422	0.008 [-0.046, 0.062]
Cognition	Executive Function	Cross-Sectional	PSQI Total	rs11661081	REC	NA	NA	NA	NA [NA, NA]
Cognition	Executive Function	Cross-Sectional	PSQI Total	rs12968026	REC	328	0.9422	0.9422	0.007 [-0.196, 0.211]
Cognition	Executive Function	Cross-Sectional	PSQI Total	rs151245	REC	328	0.5073	0.8998	0.026 [-0.050, 0.101]
Cognition	Executive Function	Cross-Sectional	PSQI Total	rs151246	REC	328	0.6281	0.9028	0.033 [-0.101, 0.167]
Cognition	Executive Function	Cross-Sectional	PSQI Total	rs162003	REC	NA	NA	NA	NA [NA, NA]
Cognition	Executive Function	Cross-Sectional	PSQI Total	rs162007	REC	328	0.8729	0.9422	0.009 [-0.102, 0.120]
Cognition	Executive Function	Cross-Sectional	PSQI Total	rs2339214	REC	328	0.3799	0.7943	-0.027 [-0.088, 0.034]
Cognition	Executive Function	Cross-Sectional	PSQI Total	rs3875089	REC	328	0.2969	0.6829	0.075 [-0.066, 0.215]
Cognition	Executive Function	Cross-Sectional	PSQI Total	rs491148	REC	328	0.2826	0.6829	0.080 [-0.067, 0.227]
Cognition	Executive Function	Cross-Sectional	PSQI Total	rs68006382	REC	328	0.9259	0.9422	-0.007 [-0.158, 0.144]
Cognition	Executive Function	Cross-Sectional	PSQI Total	rs71353406	REC	328	0.815	0.9422	-0.011 [-0.105, 0.082]
Cognition	Executive Function	Cross-Sectional	PSQI Total	rs7240333	REC	NA	NA	NA	NA [NA, NA]
Cognition	Executive Function	Cross-Sectional	PSQI Total	rs9951307	REC	328	0.1325	0.5705	0.065 [-0.020, 0.150]
Cognition	Executive Function	Cross-Sectional	Latency (Minutes)	rs11661081	DOM	328	0.1794	0.6267	-0.011 [-0.027, 0.005]
Cognition	Executive Function	Cross-Sectional	Latency (Minutes)	rs12968026	DOM	328	0.0926	0.6267	0.011 [-0.002, 0.023]
Cognition	Executive Function	Cross-Sectional	Latency (Minutes)	rs151245	DOM	328	0.5698	0.6344	0.003 [-0.008, 0.014]
Cognition	Executive Function	Cross-Sectional	Latency (Minutes)	rs151246	DOM	328	0.4085	0.6344	-0.005 [-0.015, 0.006]
Cognition	Executive Function	Cross-Sectional	Latency (Minutes)	rs162003	DOM	328	0.617	0.642	-0.005 [-0.023, 0.014]
Cognition	Executive Function	Cross-Sectional	Latency (Minutes)	rs162007	DOM	328	0.2824	0.6267	0.006 [-0.005, 0.017]
Cognition	Executive Function	Cross-Sectional	Latency (Minutes)	rs2339214	DOM	328	0.3763	0.6344	-0.006 [-0.018, 0.007]
Cognition	Executive Function	Cross-Sectional	Latency (Minutes)	rs3875089	DOM	328	0.2542	0.6267	0.007 [-0.005, 0.018]
Cognition	Executive Function	Cross-Sectional	Latency (Minutes)	rs491148	DOM	328	0.3124	0.6267	0.006 [-0.005, 0.016]
Cognition	Executive Function	Cross-Sectional	Latency (Minutes)	rs68006382	DOM	328	0.1442	0.6267	-0.008 [-0.020, 0.003]
Cognition	Executive Function	Cross-Sectional	Latency (Minutes)	rs71353406	DOM	328	0.0359	0.6267	-0.011 [-0.022, -0.001]
Cognition	Executive Function	Cross-Sectional	Latency (Minutes)	rs7240333	DOM	328	0.5216	0.6344	-0.004 [-0.018, 0.009]
Cognition	Executive Function	Cross-Sectional	Latency (Minutes)	rs9951307	DOM	328	0.2779	0.6267	-0.006 [-0.016, 0.005]
Cognition	Executive Function	Cross-Sectional	Latency (Minutes)	rs11661081	REC	NA	NA	NA	NA [NA, NA]
Cognition	Executive Function	Cross-Sectional	Latency (Minutes)	rs12968026	REC	328	0.327	0.6267	0.023 [-0.023, 0.068]
Cognition	Executive Function	Cross-Sectional	Latency (Minutes)	rs151245	REC	328	0.5777	0.6344	0.004 [-0.011, 0.020]
Cognition	Executive Function	Cross-Sectional	Latency (Minutes)	rs151246	REC	328	0.099	0.6267	0.024 [-0.005, 0.053]
Cognition	Executive Function	Cross-Sectional	Latency (Minutes)	rs162003	REC	NA	NA	NA	NA [NA, NA]
Cognition	Executive Function	Cross-Sectional	Latency (Minutes)	rs162007	REC	328	0.5721	0.6344	0.006 [-0.014, 0.025]
Cognition	Executive Function	Cross-Sectional	Latency (Minutes)	rs2339214	REC	328	0.4156	0.6344	0.005 [-0.007, 0.017]
Cognition	Executive Function	Cross-Sectional	Latency (Minutes)	rs3875089	REC	328	0.11	0.6267	0.031 [-0.007, 0.070]
Cognition	Executive Function	Cross-Sectional	Latency (Minutes)	rs491148	REC	328	0.3152	0.6267	0.032 [-0.030, 0.093]
Cognition	Executive Function	Cross-Sectional	Latency (Minutes)	rs68006382	REC	328	0.642	0.642	0.007 [-0.023, 0.037]
Cognition	Executive Function	Cross-Sectional	Latency (Minutes)	rs71353406	REC	328	0.5793	0.6344	0.006 [-0.016, 0.028]
Cognition	Executive Function	Cross-Sectional	Latency (Minutes)	rs7240333	REC	NA	NA	NA	NA [NA, NA]
Cognition	Executive Function	Cross-Sectional	Latency (Minutes)	rs9951307	REC	328	0.537	0.6344	0.008 [-0.017, 0.032]
Cognition	Executive Function	Cross-Sectional	Duration (Hours)	rs11661081	DOM	328	0.1799	0.6898	-0.174 [-0.429, 0.081]
Cognition	Executive Function	Cross-Sectional	Duration (Hours)	rs12968026	DOM	328	0.2589	0.6898	-0.108 [-0.294, 0.079]
Cognition	Executive Function	Cross-Sectional	Duration (Hours)	rs151245	DOM	328	0.0679	0.3902	-0.161 [-0.335, 0.012]
Cognition	Executive Function	Cross-Sectional	Duration (Hours)	rs151246	DOM	328	0.5148	0.6965	-0.056 [-0.226, 0.113]
Cognition	Executive Function	Cross-Sectional	Duration (Hours)	rs162003	DOM	328	0.8768	0.9367	-0.018 [-0.247, 0.211]
Cognition	Executive Function	Cross-Sectional	Duration (Hours)	rs162007	DOM	328	0.3381	0.6898	0.081 [-0.085, 0.247]
Cognition	Executive Function	Cross-Sectional	Duration (Hours)	rs2339214	DOM	328	0.1744	0.6898	0.123 [-0.055, 0.302]
Cognition	Executive Function	Cross-Sectional	Duration (Hours)	rs3875089	DOM	328	0.4983	0.6965	-0.059 [-0.231, 0.112]
Cognition	Executive Function	Cross-Sectional	Duration (Hours)	rs491148	DOM	328	0.3899	0.6898	-0.074 [-0.243, 0.095]
Cognition	Executive Function	Cross-Sectional	Duration (Hours)	rs68006382	DOM	328	0.428	0.6965	-0.072 [-0.249, 0.106]
Cognition	Executive Function	Cross-Sectional	Duration (Hours)	rs71353406	DOM	328	0.2762	0.6898	0.092 [-0.074, 0.257]
Cognition	Executive Function	Cross-Sectional	Duration (Hours)	rs7240333	DOM	328	0.0035	0.0803	0.331 [0.110, 0.552]
Cognition	Executive Function	Cross-Sectional	Duration (Hours)	rs9951307	DOM	328	0.4732	0.6965	-0.060 [-0.224, 0.104]
Cognition	Executive Function	Cross-Sectional	Duration (Hours)	rs11661081	REC	NA	NA	NA	NA [NA, NA]
Cognition	Executive Function	Cross-Sectional	Duration (Hours)	rs12968026	REC	328	0.5809	0.7422	0.149 [-0.381, 0.679]
Cognition	Executive Function	Cross-Sectional	Duration (Hours)	rs151245	REC	328	0.8959	0.9367	-0.015 [-0.243, 0.213]
Cognition	Executive Function	Cross-Sectional	Duration (Hours)	rs151246	REC	328	0.3658	0.6898	-0.164 [-0.521, 0.192]
Cognition	Executive Function	Cross-Sectional	Duration (Hours)	rs162003	REC	NA	NA	NA	NA [NA, NA]
Cognition	Executive Function	Cross-Sectional	Duration (Hours)	rs162007	REC	328	0.3359	0.6898	-0.173 [-0.525, 0.180]
Cognition	Executive Function	Cross-Sectional	Duration (Hours)	rs2339214	REC	328	0.0657	0.3902	0.185 [-0.012, 0.382]
Cognition	Executive Function	Cross-Sectional	Duration (Hours)	rs3875089	REC	328	0.8156	0.9367	-0.057 [-0.537, 0.423]
Cognition	Executive Function	Cross-Sectional	Duration (Hours)	rs491148	REC	328	0.8803	0.9367	0.039 [-0.473, 0.552]
Cognition	Executive Function	Cross-Sectional	Duration (Hours)	rs68006382	REC	328	0.9582	0.9582	-0.013 [-0.513, 0.486]
Cognition	Executive Function	Cross-Sectional	Duration (Hours)	rs71353406	REC	328	0.3117	0.6898	0.180 [-0.169, 0.528]
Cognition	Executive Function	Cross-Sectional	Duration (Hours)	rs7240333	REC	NA	NA	NA	NA [NA, NA]
Cognition	Executive Function	Cross-Sectional	Duration (Hours)	rs9951307	REC	328	0.0602	0.3902	-0.278 [-0.567, 0.012]
Cognition	Executive Function	Cross-Sectional	Sleep Disturbances	rs11661081	DOM	328	0.5291	0.9216	-0.018 [-0.075, 0.039]
Cognition	Executive Function	Cross-Sectional	Sleep Disturbances	rs12968026	DOM	328	0.1783	0.6686	0.034 [-0.016, 0.085]
Cognition	Executive Function	Cross-Sectional	Sleep Disturbances	rs151245	DOM	328	0.1821	0.6686	0.032 [-0.015, 0.079]
Cognition	Executive Function	Cross-Sectional	Sleep Disturbances	rs151246	DOM	328	0.8816	0.9216	-0.004 [-0.051, 0.044]
Cognition	Executive Function	Cross-Sectional	Sleep Disturbances	rs162003	DOM	328	0.1291	0.6686	-0.046 [-0.106, 0.014]
Cognition	Executive Function	Cross-Sectional	Sleep Disturbances	rs162007	DOM	328	0.464	0.8977	-0.018 [-0.066, 0.030]
Cognition	Executive Function	Cross-Sectional	Sleep Disturbances	rs2339214	DOM	328	0.7665	0.9216	-0.008 [-0.059, 0.044]
Cognition	Executive Function	Cross-Sectional	Sleep Disturbances	rs3875089	DOM	328	0.2849	0.728	0.026 [-0.022, 0.074]
Cognition	Executive Function	Cross-Sectional	Sleep Disturbances	rs491148	DOM	328	0.2035	0.6686	0.031 [-0.017, 0.078]
Cognition	Executive Function	Cross-Sectional	Sleep Disturbances	rs68006382	DOM	328	0.5696	0.9216	0.014 [-0.034, 0.062]
Cognition	Executive Function	Cross-Sectional	Sleep Disturbances	rs71353406	DOM	328	0.6886	0.9216	-0.009 [-0.055, 0.036]
Cognition	Executive Function	Cross-Sectional	Sleep Disturbances	rs7240333	DOM	328	0.2693	0.728	-0.035 [-0.097, 0.027]
Cognition	Executive Function	Cross-Sectional	Sleep Disturbances	rs9951307	DOM	328	0.6173	0.9216	0.012 [-0.035, 0.058]
Cognition	Executive Function	Cross-Sectional	Sleep Disturbances	rs11661081	REC	NA	NA	NA	NA [NA, NA]
Cognition	Executive Function	Cross-Sectional	Sleep Disturbances	rs12968026	REC	328	0.0911	0.6686	0.130 [-0.021, 0.281]
Cognition	Executive Function	Cross-Sectional	Sleep Disturbances	rs151245	REC	328	0.7545	0.9216	0.010 [-0.051, 0.070]
Cognition	Executive Function	Cross-Sectional	Sleep Disturbances	rs151246	REC	328	0.9529	0.9529	0.003 [-0.101, 0.107]
Cognition	Executive Function	Cross-Sectional	Sleep Disturbances	rs162003	REC	NA	NA	NA	NA [NA, NA]
Cognition	Executive Function	Cross-Sectional	Sleep Disturbances	rs162007	REC	328	0.0768	0.6686	-0.099 [-0.208, 0.011]
Cognition	Executive Function	Cross-Sectional	Sleep Disturbances	rs2339214	REC	328	0.732	0.9216	-0.010 [-0.067, 0.047]
Cognition	Executive Function	Cross-Sectional	Sleep Disturbances	rs3875089	REC	328	0.0547	0.6686	0.138 [-0.003, 0.278]
Cognition	Executive Function	Cross-Sectional	Sleep Disturbances	rs491148	REC	328	0.3618	0.832	0.049 [-0.057, 0.154]
Cognition	Executive Function	Cross-Sectional	Sleep Disturbances	rs68006382	REC	328	0.8436	0.9216	-0.016 [-0.176, 0.144]
Cognition	Executive Function	Cross-Sectional	Sleep Disturbances	rs71353406	REC	328	0.4684	0.8977	-0.048 [-0.176, 0.081]
Cognition	Executive Function	Cross-Sectional	Sleep Disturbances	rs7240333	REC	NA	NA	NA	NA [NA, NA]
Cognition	Executive Function	Cross-Sectional	Sleep Disturbances	rs9951307	REC	328	0.8455	0.9216	-0.008 [-0.085, 0.070]
Cognition	Executive Function	Cross-Sectional	Sleep Efficiency	rs11661081	DOM	328	0.1249	0.9578	-0.015 [-0.035, 0.004]
Cognition	Executive Function	Cross-Sectional	Sleep Efficiency	rs12968026	DOM	328	0.436	0.9602	-0.007 [-0.024, 0.010]
Cognition	Executive Function	Cross-Sectional	Sleep Efficiency	rs151245	DOM	328	0.0638	0.7343	-0.014 [-0.028, 0.001]
Cognition	Executive Function	Cross-Sectional	Sleep Efficiency	rs151246	DOM	328	0.488	0.9602	-0.005 [-0.020, 0.010]
Cognition	Executive Function	Cross-Sectional	Sleep Efficiency	rs162003	DOM	328	0.4067	0.9602	0.009 [-0.012, 0.029]
Cognition	Executive Function	Cross-Sectional	Sleep Efficiency	rs162007	DOM	328	0.9047	0.9703	0.001 [-0.014, 0.016]
Cognition	Executive Function	Cross-Sectional	Sleep Efficiency	rs2339214	DOM	328	0.7341	0.9602	0.003 [-0.014, 0.019]
Cognition	Executive Function	Cross-Sectional	Sleep Efficiency	rs3875089	DOM	328	0.4186	0.9602	-0.006 [-0.021, 0.009]
Cognition	Executive Function	Cross-Sectional	Sleep Efficiency	rs491148	DOM	328	0.3079	0.9602	-0.008 [-0.022, 0.007]
Cognition	Executive Function	Cross-Sectional	Sleep Efficiency	rs68006382	DOM	328	0.6009	0.9602	0.004 [-0.012, 0.021]
Cognition	Executive Function	Cross-Sectional	Sleep Efficiency	rs71353406	DOM	328	0.2167	0.9602	0.009 [-0.005, 0.023]
Cognition	Executive Function	Cross-Sectional	Sleep Efficiency	rs7240333	DOM	328	0.0587	0.7343	0.017 [-0.001, 0.035]
Cognition	Executive Function	Cross-Sectional	Sleep Efficiency	rs9951307	DOM	328	0.7515	0.9602	-0.002 [-0.017, 0.012]
Cognition	Executive Function	Cross-Sectional	Sleep Efficiency	rs11661081	REC	NA	NA	NA	NA [NA, NA]
Cognition	Executive Function	Cross-Sectional	Sleep Efficiency	rs12968026	REC	328	0.6584	0.9602	0.009 [-0.031, 0.049]
Cognition	Executive Function	Cross-Sectional	Sleep Efficiency	rs151245	REC	328	0.7294	0.9602	0.004 [-0.018, 0.026]
Cognition	Executive Function	Cross-Sectional	Sleep Efficiency	rs151246	REC	328	0.7355	0.9602	0.006 [-0.031, 0.044]
Cognition	Executive Function	Cross-Sectional	Sleep Efficiency	rs162003	REC	NA	NA	NA	NA [NA, NA]
Cognition	Executive Function	Cross-Sectional	Sleep Efficiency	rs162007	REC	328	0.9703	0.9703	0.001 [-0.029, 0.030]
Cognition	Executive Function	Cross-Sectional	Sleep Efficiency	rs2339214	REC	328	0.933	0.9703	0.001 [-0.016, 0.017]
Cognition	Executive Function	Cross-Sectional	Sleep Efficiency	rs3875089	REC	328	0.8056	0.9703	-0.004 [-0.038, 0.030]
Cognition	Executive Function	Cross-Sectional	Sleep Efficiency	rs491148	REC	328	0.8457	0.9703	-0.005 [-0.053, 0.043]
Cognition	Executive Function	Cross-Sectional	Sleep Efficiency	rs68006382	REC	328	0.7223	0.9602	0.010 [-0.043, 0.062]
Cognition	Executive Function	Cross-Sectional	Sleep Efficiency	rs71353406	REC	328	0.4102	0.9602	0.011 [-0.016, 0.038]
Cognition	Executive Function	Cross-Sectional	Sleep Efficiency	rs7240333	REC	NA	NA	NA	NA [NA, NA]
Cognition	Executive Function	Cross-Sectional	Sleep Efficiency	rs9951307	REC	328	0.1822	0.9602	-0.015 [-0.037, 0.007]
Cognition	Executive Function	Longitudinal	PSQI Total	rs11661081	DOM	302	0.0769	0.9462	-0.003 [-0.005, 0.000]
Cognition	Executive Function	Longitudinal	PSQI Total	rs12968026	DOM	302	0.6442	0.9462	0.001 [-0.002, 0.003]
Cognition	Executive Function	Longitudinal	PSQI Total	rs151245	DOM	302	0.9361	0.9462	-0.000 [-0.002, 0.002]
Cognition	Executive Function	Longitudinal	PSQI Total	rs151246	DOM	302	0.6548	0.9462	-0.000 [-0.002, 0.001]
Cognition	Executive Function	Longitudinal	PSQI Total	rs162003	DOM	302	0.5457	0.9462	0.001 [-0.002, 0.003]
Cognition	Executive Function	Longitudinal	PSQI Total	rs162007	DOM	302	0.1347	0.9462	0.001 [-0.000, 0.003]
Cognition	Executive Function	Longitudinal	PSQI Total	rs2339214	DOM	302	0.6638	0.9462	0.000 [-0.002, 0.002]
Cognition	Executive Function	Longitudinal	PSQI Total	rs3875089	DOM	302	0.8579	0.9462	-0.000 [-0.002, 0.002]
Cognition	Executive Function	Longitudinal	PSQI Total	rs491148	DOM	302	0.8499	0.9462	-0.000 [-0.002, 0.002]
Cognition	Executive Function	Longitudinal	PSQI Total	rs68006382	DOM	302	0.4834	0.9462	-0.001 [-0.003, 0.001]
Cognition	Executive Function	Longitudinal	PSQI Total	rs71353406	DOM	302	0.5058	0.9462	-0.001 [-0.002, 0.001]
Cognition	Executive Function	Longitudinal	PSQI Total	rs7240333	DOM	302	0.7121	0.9462	0.000 [-0.002, 0.003]
Cognition	Executive Function	Longitudinal	PSQI Total	rs9951307	DOM	302	0.4687	0.9462	0.001 [-0.001, 0.003]
Cognition	Executive Function	Longitudinal	PSQI Total	rs11661081	REC	NA	NA	NA	NA [NA, NA]
Cognition	Executive Function	Longitudinal	PSQI Total	rs12968026	REC	302	0.7478	0.9462	0.001 [-0.006, 0.008]
Cognition	Executive Function	Longitudinal	PSQI Total	rs151245	REC	302	0.575	0.9462	-0.001 [-0.003, 0.002]
Cognition	Executive Function	Longitudinal	PSQI Total	rs151246	REC	302	0.8174	0.9462	0.001 [-0.004, 0.005]
Cognition	Executive Function	Longitudinal	PSQI Total	rs162003	REC	NA	NA	NA	NA [NA, NA]
Cognition	Executive Function	Longitudinal	PSQI Total	rs162007	REC	302	0.7531	0.9462	-0.001 [-0.004, 0.003]
Cognition	Executive Function	Longitudinal	PSQI Total	rs2339214	REC	302	0.4977	0.9462	-0.001 [-0.003, 0.001]
Cognition	Executive Function	Longitudinal	PSQI Total	rs3875089	REC	302	0.9462	0.9462	0.000 [-0.005, 0.005]
Cognition	Executive Function	Longitudinal	PSQI Total	rs491148	REC	302	0.7798	0.9462	0.001 [-0.004, 0.006]
Cognition	Executive Function	Longitudinal	PSQI Total	rs68006382	REC	302	0.7379	0.9462	-0.001 [-0.006, 0.004]
Cognition	Executive Function	Longitudinal	PSQI Total	rs71353406	REC	302	0.5387	0.9462	-0.001 [-0.004, 0.002]
Cognition	Executive Function	Longitudinal	PSQI Total	rs7240333	REC	NA	NA	NA	NA [NA, NA]
Cognition	Executive Function	Longitudinal	PSQI Total	rs9951307	REC	302	0.9145	0.9462	-0.000 [-0.003, 0.003]
Cognition	Executive Function	Longitudinal	Latency (Minutes)	rs11661081	DOM	302	0.0467	0.5367	-0.001 [-0.001, -0.000]
Cognition	Executive Function	Longitudinal	Latency (Minutes)	rs12968026	DOM	302	0.748	0.9371	-0.000 [-0.000, 0.000]
Cognition	Executive Function	Longitudinal	Latency (Minutes)	rs151245	DOM	302	0.2909	0.8335	0.000 [-0.000, 0.001]
Cognition	Executive Function	Longitudinal	Latency (Minutes)	rs151246	DOM	302	0.3236	0.8335	0.000 [-0.000, 0.001]
Cognition	Executive Function	Longitudinal	Latency (Minutes)	rs162003	DOM	302	0.7758	0.9371	0.000 [-0.001, 0.001]
Cognition	Executive Function	Longitudinal	Latency (Minutes)	rs162007	DOM	302	0.4348	0.8335	0.000 [-0.000, 0.001]
Cognition	Executive Function	Longitudinal	Latency (Minutes)	rs2339214	DOM	302	0.7419	0.9371	0.000 [-0.000, 0.000]
Cognition	Executive Function	Longitudinal	Latency (Minutes)	rs3875089	DOM	302	0.5419	0.8903	-0.000 [-0.001, 0.000]
Cognition	Executive Function	Longitudinal	Latency (Minutes)	rs491148	DOM	302	0.8149	0.9371	-0.000 [-0.000, 0.000]
Cognition	Executive Function	Longitudinal	Latency (Minutes)	rs68006382	DOM	302	0.0405	0.5367	-0.000 [-0.001, -0.000]
Cognition	Executive Function	Longitudinal	Latency (Minutes)	rs71353406	DOM	302	0.1676	0.6424	-0.000 [-0.001, 0.000]
Cognition	Executive Function	Longitudinal	Latency (Minutes)	rs7240333	DOM	302	0.1285	0.6117	0.000 [-0.000, 0.001]
Cognition	Executive Function	Longitudinal	Latency (Minutes)	rs9951307	DOM	302	0.3885	0.8335	0.000 [-0.000, 0.001]
Cognition	Executive Function	Longitudinal	Latency (Minutes)	rs11661081	REC	NA	NA	NA	NA [NA, NA]
Cognition	Executive Function	Longitudinal	Latency (Minutes)	rs12968026	REC	302	0.7849	0.9371	0.000 [-0.001, 0.002]
Cognition	Executive Function	Longitudinal	Latency (Minutes)	rs151245	REC	302	0.9496	0.9496	-0.000 [-0.001, 0.001]
Cognition	Executive Function	Longitudinal	Latency (Minutes)	rs151246	REC	302	0.9068	0.9481	-0.000 [-0.001, 0.001]
Cognition	Executive Function	Longitudinal	Latency (Minutes)	rs162003	REC	NA	NA	NA	NA [NA, NA]
Cognition	Executive Function	Longitudinal	Latency (Minutes)	rs162007	REC	302	0.133	0.6117	0.000 [-0.000, 0.001]
Cognition	Executive Function	Longitudinal	Latency (Minutes)	rs2339214	REC	302	0.3916	0.8335	-0.000 [-0.001, 0.000]
Cognition	Executive Function	Longitudinal	Latency (Minutes)	rs3875089	REC	302	0.5329	0.8903	0.000 [-0.001, 0.002]
Cognition	Executive Function	Longitudinal	Latency (Minutes)	rs491148	REC	302	0.1092	0.6117	0.002 [-0.000, 0.004]
[truncated: 863 more rows]
